# Supplementary material for: Immunoprofiles associated with controlled human malaria infection and naturally acquired immunity identify a shared IgA pre-erythrocytic immunoproteome
Source: NPJ Vaccines. 2021 Sep 13;6:115. doi: 10.1038/s41541-021-00363-y (PMC8438027; doi:10.1038/s41541-021-00363-y)
Supplement: Supplementary file 2 — Supplementary Data 1 [file 41541_2021_363_MOESM2_ESM.xlsx]

## Sheet: supplementarytable3_IgA
																										Fold change of antibody levels (CHMI baseline compared to post infection; d29 for the CHMI)
				Reactive antigens in at least 10% of cohort samples									Seroprevalence													Bite CHMI			DVI CHMI			Malian children			Malian 1-2yr			Mali 3-4yr			Mali 5-6yr			Mali High			Mali Low
Name	Gene ID (PlasmoDB)	Unique Spot ID	Expression (MS/MS PlasmoDB)	All samples	Bite CHMI D0	Bite CHMI D14	Bite CHMI D27	DVI CHMI D0	DVI CHMI D29	DVI CHMI D56	Mali Pre	Mali Post	Bite CHMI d1	Bite CHMI d15	Bite CHMI d29	DVI CHMI d1	DVI CHMI d29	DVI CHMI d56	Mali Pre	Mali Post	Mali 1-2yr Post	Mali 3-4yr Post	Mali 5-6yr Post	All samples Post	Heatmap Order	Log2 FC	p value	adjusted p value	Log2 FC	p value	adjusted p value	Log2 FC	p value	adjusted p value	Log2 FC	p value	adjusted p value	Log2 FC	p value	adjusted p value	Log2 FC	p value	adjusted p value	Log2 FC	p value	adjusted p value	Log2 FC	p value	adjusted p value
reticulocyte binding protein 2 homologue b	PF3D7_1335300	MAL13P1.176e1s1	Blood Stages	TRUE	FALSE	FALSE	TRUE	FALSE	TRUE	FALSE	FALSE	FALSE	0.06	0.03	0.12	0	0.18	0.05	0.02	0.04	0.09	0.05	0	0.06	Group 4	3.3	0.0014	0.0017	1.2	0.31	0.36	0.42	0.41	0.74	3	0.023	0.4	0.11	0.63	0.87	-0.88	0.44	0.64	1.7	0.17	0.24	0.041	0.75	0.86
heat shock protein 70	PF3D7_0818900	PF08_0054	Sporozoites & Blood Stages	TRUE	FALSE	FALSE	TRUE	FALSE	TRUE	FALSE	FALSE	FALSE	0	0.03	0.15	0	0.14	0.05	0	0	0	0	0	0.04	Group 4	2.6	0.014	0.014	2.2	0.068	0.1	-1.3	0.11	0.46	-0.16	0.85	0.91	-2.1	0.082	0.56	-1.1	0.28	0.52	-1.6	0.24	0.33	-1.2	0.16	0.33
Plasmodium exported protein (PHISTc), unknown function	PF3D7_0801000	PF08_0137e2s1	Blood Stages	TRUE	FALSE	FALSE	TRUE	FALSE	TRUE	FALSE	TRUE	TRUE	0.06	0.09	0.18	0.09	0.14	0.09	0.13	0.17	0.09	0.21	0.18	0.12	Group 4	1.8	0.074	0.076	0.31	0.81	0.84	2.1	0.03	0.25	1.1	0.46	0.85	2.5	0.04	0.4	2.2	0.099	0.3	3.2	0.066	0.12	1.9	0.047	0.14
Plasmodium exported protein (hyp2), unknown function	PF3D7_1002000	PF10_0024.2o2	Blood Stages	TRUE	FALSE	FALSE	TRUE	FALSE	FALSE	FALSE	FALSE	FALSE	0	0.03	0.12	0	0.09	0.09	0	0.02	0	0.05	0	0.04	Group 4	3.9	3.6e-05	6.6e-05	2.3	0.0098	0.029	0.62	0.34	0.68	0.9	0.35	0.85	1.2	0.16	0.66	-0.16	0.72	0.81	3	0.0074	0.023	0.16	0.81	0.9
conserved Plasmodium protein, unknown function	PF3D7_1014100	PF10_0138-s2	No MS data	TRUE	FALSE	FALSE	TRUE	FALSE	FALSE	FALSE	FALSE	FALSE	0.03	0.09	0.18	0	0.09	0	0.02	0.02	0	0	0.06	0.05	Group 4	4.1	1.6e-05	3.5e-05	1.4	0.1	0.14	-0.18	0.89	0.96	0.6	0.42	0.85	-0.83	0.18	0.66	0.033	0.78	0.85	-0.13	0.99	0.99	-0.21	0.83	0.91
merozoite surface protein	PF3D7_1035600	PF10_0347.1o1	Blood Stages	TRUE	FALSE	FALSE	FALSE	FALSE	TRUE	TRUE	FALSE	FALSE	0.06	0.03	0.03	0.09	0.27	0.18	0	0.02	0	0	0.06	0.07	Group 4	0.26	0.8	0.8	3.6	0.0032	0.017	0.47	0.51	0.79	2.1	0.13	0.62	-1.6	0.16	0.66	1.7	0.15	0.37	-1.8	0.25	0.33	1.1	0.18	0.35
probable protein, unknown function	PF3D7_1035900	PF10_0351.1o1	Blood Stages	TRUE	FALSE	FALSE	TRUE	FALSE	FALSE	FALSE	FALSE	FALSE	0	0.03	0.12	0	0.05	0	0.06	0.04	0.09	0.05	0	0.04	Group 4	3.4	0.00017	0.00024	1.2	0.14	0.18	2.8	0.00013	0.01	2.7	0.0055	0.26	3.3	0.0003	0.014	2.3	0.004	0.14	5.2	1.3e-05	0.00044	2.4	0.00087	0.021
liver stage antigen 1	PF3D7_1036400	PF10_0356-e2s1	No MS data	TRUE	FALSE	FALSE	FALSE	FALSE	TRUE	FALSE	FALSE	FALSE	0	0	0.06	0	0.14	0	0	0	0	0	0	0.02	Group 4	3.5	0.00047	0.00061	1.2	0.3	0.36	0.64	0.4	0.73	2	0.12	0.62	-0.47	0.64	0.87	1	0.34	0.57	-0.25	0.84	0.87	1	0.23	0.42
Plasmodium exported protein (PHISTb), unknown function	PF3D7_1102500	PF11_0037e2s1	Blood Stages	TRUE	FALSE	FALSE	TRUE	FALSE	FALSE	FALSE	FALSE	FALSE	0.06	0.09	0.12	0	0.09	0.05	0.02	0.02	0.09	0	0	0.05	Group 4	3.5	0.00038	0.00051	3	0.0033	0.017	-0.049	0.95	0.97	2.1	0.075	0.56	-0.34	0.7	0.88	-1.1	0.31	0.55	0.62	0.63	0.69	-0.26	0.86	0.92
dynein heavy chain, putative	PF3D7_1122900	PF11_0240e2s5	Sporozoites & Blood Stages	TRUE	FALSE	FALSE	FALSE	FALSE	TRUE	FALSE	FALSE	FALSE	0	0.03	0.03	0	0.14	0.05	0	0	0	0	0	0.02	Group 4	3.5	9.9e-05	0.00015	3.3	0.00054	0.01	1.7	0.0062	0.11	2.8	0.002	0.16	2.4	0.0034	0.12	0.22	0.76	0.83	3.6	0.00067	0.0051	1.2	0.049	0.14
protein transport protein SEC7, putative	PF3D7_1442900	PF14_0407-s2	Sporozoites & Blood Stages	TRUE	FALSE	FALSE	TRUE	FALSE	FALSE	FALSE	FALSE	FALSE	0	0.09	0.12	0	0	0	0.02	0.04	0.09	0	0.06	0.04	Group 4	2.1	0.0079	0.0086	0.39	0.57	0.61	0.53	0.32	0.67	0.56	0.62	0.89	-0.13	0.97	1	1.3	0.11	0.33	0.66	0.56	0.62	0.47	0.36	0.55
merozoite surface protein 4	PF3D7_0207000	PFB0310c.1o2	Blood Stages	TRUE	FALSE	FALSE	TRUE	FALSE	FALSE	FALSE	FALSE	FALSE	0.03	0.06	0.15	0	0.09	0	0	0	0	0	0	0.04	Group 4	3.4	0.0013	0.0016	1.1	0.39	0.44	-0.33	0.62	0.84	-0.053	0.96	0.96	-0.32	0.62	0.87	-0.51	0.63	0.76	0.67	0.69	0.74	-0.62	0.4	0.58
cytoadherence linked asexual protein 3.1	PF3D7_0302500	PFC0120we1s1	Sporozoites & Blood Stages	TRUE	FALSE	FALSE	FALSE	FALSE	TRUE	TRUE	FALSE	FALSE	0.03	0.09	0	0.05	0.14	0.14	0.04	0.09	0	0.11	0.12	0.07	Group 4	0.94	0.29	0.29	2.6	0.026	0.055	0.47	0.5	0.79	-1.3	0.34	0.85	0.22	0.9	0.96	1.9	0.07	0.29	1.4	0.43	0.51	0.4	0.51	0.69
circumsporozoite (CS) protein	PF3D7_0304600	PFC0210c	Sporozoite	TRUE	FALSE	TRUE	TRUE	TRUE	TRUE	TRUE	FALSE	FALSE	0	0.12	0.12	0.23	0.23	0.18	0.04	0.04	0.09	0	0.06	0.1	Group 4	3.4	0.0032	0.0036	2.2	0.12	0.16	-0.53	0.47	0.77	1.5	0.33	0.85	-1.2	0.29	0.78	-1.1	0.26	0.51	-0.82	0.6	0.65	-0.51	0.49	0.68
sexual stage-specific protein precursor	PF3D7_0406200	PFD0310w	Sporozoites & Blood Stages	TRUE	FALSE	FALSE	TRUE	FALSE	FALSE	FALSE	FALSE	FALSE	0	0	0.12	0	0	0	0.04	0	0	0	0	0.02	Group 4	3.3	1.1e-05	2.6e-05	1.8	0.002	0.013	1.7	0.00075	0.024	2	0.0014	0.16	2.5	0.00013	0.0084	0.64	0.078	0.29	5	4.9e-08	9.4e-06	1	0.012	0.059
early transcribed membrane protein 4	PF3D7_0423700	PFD1120c.1o1	Blood Stages	TRUE	FALSE	FALSE	FALSE	FALSE	TRUE	FALSE	FALSE	FALSE	0.03	0.03	0.06	0.09	0.14	0.09	0.02	0.02	0	0.05	0	0.05	Group 4	1.1	0.34	0.34	2.8	0.019	0.043	0.15	0.73	0.87	0.91	0.45	0.85	0.87	0.36	0.81	-1.2	0.35	0.57	-0.055	0.86	0.89	0.14	0.8	0.9
gametocyte exported protein 5	PF3D7_0936600	PFI1770w.2o2	Blood Stages	TRUE	FALSE	FALSE	FALSE	FALSE	TRUE	FALSE	FALSE	FALSE	0.03	0.06	0.06	0	0.18	0	0.02	0.06	0.09	0.05	0.06	0.05	Group 4	2.6	0.0091	0.0098	3.7	0.00071	0.011	1.5	0.049	0.28	3.4	0.0075	0.28	0.48	0.64	0.87	1.5	0.13	0.36	2.6	0.07	0.13	1.4	0.067	0.18
nucleosome assembly protein	PF3D7_1203700	PFL0185c-e3	Sporozoites & Blood Stages	TRUE	FALSE	FALSE	TRUE	FALSE	FALSE	FALSE	FALSE	FALSE	0	0.06	0.12	0	0.05	0.09	0	0	0	0	0	0.03	Group 4	4.7	7.9e-06	2e-05	1.3	0.29	0.35	0.35	0.64	0.84	-0.62	0.58	0.89	0.45	0.62	0.87	0.87	0.43	0.64	1.6	0.2	0.28	0.21	0.84	0.91
ATP-dependent zinc metalloprotease FTSH 1	PF3D7_1239700	PFL1925we1s1	Blood Stages	TRUE	FALSE	FALSE	TRUE	FALSE	FALSE	FALSE	FALSE	FALSE	0.03	0.09	0.12	0.05	0.05	0.09	0.02	0	0	0	0	0.05	Group 4	2.8	0.0048	0.0053	0.96	0.29	0.35	-0.41	0.69	0.86	-0.82	0.51	0.89	0.95	0.27	0.78	-1.7	0.079	0.29	2.5	0.047	0.096	-1	0.19	0.37
sporozoite threonine and asparagine-rich protein	PF3D7_0702300	PF07_0006-e2	Blood Stages	TRUE	TRUE	TRUE	TRUE	TRUE	TRUE	TRUE	FALSE	TRUE	0.12	0.15	0.45	0.14	0.32	0.27	0.09	0.17	0.18	0.26	0.06	0.2	Group 2	5	5.4e-05	8.9e-05	2.4	0.073	0.11	0.6	0.56	0.82	0.33	0.89	0.93	1.4	0.32	0.78	-0.056	0.99	0.99	4.7	0.0086	0.025	-0.21	0.81	0.9
merozoite surface protein 2	PF3D7_0206800	PFB0300c	Blood Stages	TRUE	FALSE	TRUE	TRUE	FALSE	TRUE	FALSE	TRUE	TRUE	0.03	0.21	0.58	0	0.14	0.09	0.19	0.28	0.09	0.21	0.47	0.21	Group 2	7.8	1.2e-09	1.2e-07	1.3	0.3	0.36	4.1	0.00016	0.01	4.5	0.0088	0.28	3.6	0.012	0.26	4.4	0.002	0.13	4.2	0.032	0.069	4.3	0.00016	0.0092
DNA topoisomerase 2	PF3D7_1433500	PF14_0316e1s1	Sporozoites & Blood Stages	TRUE	TRUE	TRUE	TRUE	TRUE	TRUE	TRUE	TRUE	TRUE	0.12	0.24	0.64	0.14	0.45	0.45	0.17	0.21	0.09	0.42	0.06	0.29	Group 2	5.8	1.8e-06	7.7e-06	4.4	0.0014	0.011	1.7	0.19	0.56	1.8	0.53	0.89	2.8	0.049	0.43	0.51	0.99	0.99	7.4	8.2e-05	0.0016	0.36	0.99	0.99
E3 ubiquitin-protein ligase, putative	PF3D7_0826100	MAL8P1.23-s8	No MS data	TRUE	FALSE	TRUE	TRUE	FALSE	TRUE	TRUE	FALSE	TRUE	0.03	0.18	0.48	0.09	0.32	0.27	0.09	0.19	0.09	0.42	0	0.2	Group 2	5	3.7e-05	6.7e-05	2.9	0.027	0.056	0.36	0.75	0.88	-1.1	0.43	0.85	3.3	0.014	0.26	-2	0.12	0.34	9.1	2.8e-07	1.8e-05	-1.7	0.059	0.16
conserved Plasmodium protein, unknown function	PF3D7_1346400	MAL13P1.234-e1s1	Sporozoites & Blood Stages	TRUE	TRUE	TRUE	TRUE	TRUE	TRUE	TRUE	TRUE	TRUE	0.21	0.3	0.64	0.36	0.5	0.5	0.15	0.19	0.09	0.26	0.18	0.32	Group 2	3.9	4.3e-05	7.6e-05	2.7	0.021	0.046	-1.5	0.12	0.46	-1.3	0.29	0.85	-0.3	0.75	0.91	-2.9	0.058	0.29	5.1	0.01	0.028	-3.1	0.0031	0.03
rhoptry-associated protein 1	PF3D7_1410400	PF14_0102e1s1	Sporozoites & Blood Stages	TRUE	TRUE	TRUE	TRUE	TRUE	TRUE	TRUE	TRUE	TRUE	0.36	0.45	0.67	0.27	0.5	0.23	0.17	0.26	0.18	0.42	0.12	0.35	Group 2	2.9	4.3e-05	7.6e-05	1.1	0.28	0.34	-1.8	0.045	0.28	-2.1	0.1	0.62	-1.1	0.52	0.85	-2.3	0.047	0.28	1.5	0.16	0.23	-2.5	0.0057	0.038
conserved Plasmodium protein, unknown function	PF3D7_1346400	MAL13P1.234-e1s3	Sporozoites & Blood Stages	TRUE	TRUE	TRUE	TRUE	TRUE	TRUE	TRUE	TRUE	TRUE	0.15	0.3	0.73	0.14	0.5	0.45	0.17	0.3	0.09	0.47	0.24	0.33	Group 2	4.1	6.7e-06	1.8e-05	2.5	0.015	0.037	-1.5	0.22	0.59	-3.9	0.027	0.43	0.41	0.47	0.85	-2.1	0.14	0.37	5.6	0.0001	0.0017	-3.2	0.0024	0.025
conserved Plasmodium protein, unknown function	PF3D7_1018300	PF10_0177b	Blood Stages	TRUE	TRUE	TRUE	TRUE	TRUE	TRUE	TRUE	TRUE	TRUE	0.15	0.3	0.67	0.18	0.45	0.41	0.13	0.17	0.09	0.37	0	0.29	Group 2	6.3	3.1e-07	2.6e-06	3.6	0.0073	0.024	-0.09	0.87	0.95	-0.5	0.71	0.9	2	0.17	0.66	-2.1	0.11	0.34	7.6	4.7e-05	0.0011	-1.9	0.055	0.16
erythrocyte membrane protein 1, PfEMP1	PF3D7_0711700	PFA0430ce1s1	Sporozoites & Blood Stages	TRUE	TRUE	TRUE	TRUE	TRUE	TRUE	TRUE	TRUE	TRUE	0.12	0.21	0.36	0.18	0.36	0.27	0.19	0.21	0.09	0.26	0.24	0.23	Group 2	3.4	0.003	0.0034	2.3	0.064	0.1	0.53	0.64	0.84	-0.6	0.69	0.89	0.36	0.84	0.95	1.4	0.32	0.56	2.9	0.11	0.17	0.064	0.98	0.99
S-adenosylmethionine decarboxylase/ornithine decarboxylase	PF3D7_1033100	PF10_0322-s2	No MS data	TRUE	TRUE	TRUE	TRUE	FALSE	TRUE	TRUE	TRUE	TRUE	0.36	0.55	0.73	0.09	0.41	0.32	0.13	0.19	0.18	0.32	0.06	0.34	Group 2	5.7	1.9e-08	4.5e-07	1.9	0.097	0.14	-1	0.2	0.56	-3	0.12	0.62	0.37	0.82	0.95	-1.3	0.12	0.34	5	0.004	0.016	-2.5	0.0075	0.044
cysteine repeat modular protein 1	PF3D7_0911300	PFI0550w-e1s2	Sporozoites & Blood Stages	TRUE	TRUE	TRUE	TRUE	FALSE	TRUE	TRUE	TRUE	TRUE	0.12	0.27	0.58	0.09	0.5	0.36	0.15	0.21	0.09	0.42	0.06	0.27	Group 2	5.6	2e-06	8.1e-06	2.5	0.038	0.072	-0.4	0.73	0.87	-1.3	0.46	0.85	2.5	0.082	0.56	-3	0.036	0.27	7.3	5.6e-05	0.0012	-2.2	0.038	0.12
ring-exported protein 1	PF3D7_0935900	PFI1735ce2s1	Blood Stages	TRUE	FALSE	TRUE	TRUE	FALSE	TRUE	TRUE	TRUE	TRUE	0.06	0.15	0.61	0	0.32	0.23	0.19	0.36	0.27	0.47	0.29	0.25	Group 2	7.6	1.9e-09	1.2e-07	4.2	0.0015	0.012	5.2	1.9e-06	0.00036	3	0.041	0.43	6	2.5e-05	0.0048	5.8	6.5e-05	0.012	7.8	1.3e-05	0.00044	4.6	3.4e-05	0.0066
merozoite surface protein 8	PF3D7_0502400	PFE0120c.1o1	Sporozoites & Blood Stages	TRUE	TRUE	TRUE	TRUE	TRUE	TRUE	TRUE	TRUE	TRUE	0.21	0.27	0.64	0.23	0.55	0.55	0.19	0.23	0.27	0.37	0.06	0.33	Group 2	5.2	1.2e-06	6.2e-06	3.1	0.0066	0.023	-0.55	0.65	0.84	-1	0.6	0.89	1.1	0.38	0.82	-2.1	0.14	0.37	5.3	0.0011	0.0064	-1.9	0.061	0.16
erythrocyte membrane protein 1, PfEMP1	PF3D7_1100200	PF11_0008 Duplicate	Sporozoites & Blood Stages	TRUE	FALSE	TRUE	TRUE	TRUE	TRUE	TRUE	TRUE	TRUE	0.09	0.24	0.55	0.18	0.59	0.45	0.13	0.23	0.18	0.37	0.12	0.28	Group 2	5.4	1.9e-06	8e-06	4	0.0013	0.011	-0.12	0.93	0.97	0.88	0.68	0.89	1.4	0.24	0.77	-2.5	0.069	0.29	7	2.7e-05	0.00076	-1.8	0.073	0.19
sporozoite threonine and asparagine-rich protein	PF3D7_0702300	PF07_0006.2o2	Blood Stages	TRUE	TRUE	TRUE	TRUE	TRUE	TRUE	TRUE	TRUE	TRUE	0.21	0.24	0.45	0.23	0.41	0.23	0.17	0.23	0.18	0.32	0.18	0.26	Group 2	4.5	0.00048	0.00062	3	0.049	0.085	0.67	0.65	0.84	-0.17	0.85	0.91	1.3	0.34	0.79	0.48	0.98	0.99	5.5	0.0033	0.014	-0.36	0.6	0.75
non-SERCA-type Ca2+ -transporting P-ATPase	PF3D7_1211900	PFL0590ce1s1	Sporozoites & Blood Stages	TRUE	FALSE	FALSE	TRUE	FALSE	TRUE	TRUE	TRUE	TRUE	0.06	0.06	0.15	0.05	0.18	0.14	0.36	0.21	0	0.26	0.29	0.17	Group 2	1.6	0.11	0.11	1.2	0.25	0.31	2.4	0.014	0.17	0.41	0.83	0.91	2.9	0.024	0.31	3.1	0.019	0.21	3.2	0.041	0.085	2.3	0.026	0.097
ring-exported protein 1	PF3D7_0935900	PFI1735c	Blood Stages	TRUE	TRUE	TRUE	TRUE	FALSE	TRUE	TRUE	TRUE	TRUE	0.15	0.24	0.7	0.05	0.41	0.32	0.23	0.4	0.36	0.53	0.29	0.32	Group 2	5.8	1.5e-09	1.2e-07	2.6	0.016	0.038	1.1	0.094	0.42	0.48	0.61	0.89	2.2	0.032	0.36	0.33	0.55	0.72	4.6	0.0011	0.0064	0.36	0.46	0.65
early transcribed membrane protein 14.1	PF3D7_1401400	PF14_0016.1o1	Sporozoites & Blood Stages	TRUE	FALSE	FALSE	TRUE	FALSE	TRUE	FALSE	TRUE	TRUE	0.06	0.09	0.24	0.09	0.14	0.09	0.13	0.21	0.18	0.21	0.24	0.14	Group 2	4.2	0.00048	0.00062	0.44	0.8	0.83	2.5	0.021	0.21	2.5	0.12	0.62	3.4	0.019	0.31	1.5	0.35	0.57	6.2	0.0009	0.006	1.8	0.13	0.3
transcription factor with AP2 domain(s)	PF3D7_1466400	PF14_0633e1s1	No MS data	TRUE	TRUE	TRUE	TRUE	TRUE	TRUE	TRUE	TRUE	TRUE	0.21	0.39	0.67	0.23	0.5	0.36	0.19	0.34	0.18	0.53	0.24	0.35	Group 2	3.7	3.9e-06	1.3e-05	1.2	0.19	0.24	-0.7	0.55	0.81	-0.99	0.36	0.85	-0.0054	0.55	0.86	-1.3	0.27	0.51	4.2	0.00013	0.0017	-1.9	0.026	0.097
zinc finger protein, putative	PF3D7_1208800	PFL0440ce1s1	Sporozoites & Blood Stages	TRUE	TRUE	TRUE	TRUE	TRUE	TRUE	TRUE	TRUE	TRUE	0.39	0.39	0.67	0.18	0.55	0.45	0.23	0.34	0.36	0.37	0.29	0.39	Group 2	3.5	7.4e-06	1.9e-05	1.8	0.046	0.082	-0.71	0.42	0.74	-0.81	0.69	0.89	0.2	0.84	0.95	-1.7	0.29	0.52	3.7	0.0061	0.021	-1.8	0.042	0.13
transcription factor with AP2 domain(s)	PF3D7_1007700	PF10_0075e1s2	No MS data	TRUE	TRUE	TRUE	TRUE	TRUE	TRUE	TRUE	TRUE	TRUE	0.42	0.58	0.76	0.5	0.73	0.55	0.26	0.36	0.27	0.58	0.18	0.49	Group 2	2.6	1.3e-05	2.9e-05	1.1	0.054	0.092	-1.6	0.041	0.28	-1.1	0.14	0.65	0.13	0.67	0.88	-3.9	0.00079	0.076	3.6	0.00069	0.0051	-2.8	0.00026	0.0099
conserved Plasmodium membrane protein, unknown function	PF3D7_1221900	PFL1055c.1o1	Blood Stages	TRUE	FALSE	TRUE	TRUE	TRUE	TRUE	TRUE	TRUE	TRUE	0.09	0.3	0.58	0.18	0.45	0.32	0.23	0.36	0.36	0.42	0.29	0.31	Group 2	4.7	2.1e-06	8.4e-06	2.3	0.058	0.094	1.4	0.074	0.39	1.5	0.34	0.85	1.8	0.1	0.57	1	0.3	0.53	5.4	0.0013	0.0071	0.57	0.36	0.55
conserved Plasmodium protein, unknown function	PF3D7_0903500	PFI0170we1s1	Sporozoites & Blood Stages	TRUE	TRUE	TRUE	TRUE	TRUE	TRUE	TRUE	TRUE	TRUE	0.33	0.36	0.7	0.27	0.5	0.32	0.21	0.28	0.18	0.47	0.12	0.36	Group 2	3.1	5e-05	8.5e-05	1.6	0.083	0.12	-0.61	0.26	0.62	-0.15	0.43	0.85	-0.61	0.74	0.9	-0.9	0.051	0.28	4.3	0.00013	0.0017	-1.7	0.0062	0.04
transmembrane emp24 domain-containing protein, putative	PF3D7_0422100	PFD1037w	Sporozoites & Blood Stages	TRUE	TRUE	TRUE	TRUE	TRUE	TRUE	TRUE	TRUE	TRUE	0.45	0.61	0.7	0.55	0.68	0.64	0.28	0.4	0.18	0.63	0.29	0.51	Group 2	3	4.2e-05	7.5e-05	1.7	0.034	0.065	-1.6	0.11	0.46	-2.9	0.022	0.4	0.55	0.59	0.87	-3.1	0.053	0.28	3.3	0.021	0.051	-2.7	0.0051	0.038
EMP1-trafficking protein	PF3D7_1002100	PF10_0025.2o2	Blood Stages	TRUE	TRUE	TRUE	TRUE	TRUE	TRUE	TRUE	TRUE	TRUE	0.12	0.27	0.45	0.32	0.36	0.36	0.28	0.34	0.36	0.42	0.24	0.31	Group 2	3	0.0019	0.0022	1.4	0.25	0.31	-0.34	0.86	0.95	0.53	0.85	0.91	0.19	0.82	0.95	-1.5	0.46	0.64	2.4	0.076	0.13	-0.93	0.41	0.6
conserved Plasmodium protein, unknown function	PF3D7_0706100	MAL7P1.203	Sporozoite	TRUE	FALSE	FALSE	TRUE	FALSE	FALSE	FALSE	FALSE	FALSE	0	0.03	0.12	0	0.05	0	0	0	0	0	0	0.02	Group 1	3.3	0.00039	0.00052	1.1	0.095	0.13	1.4	0.03	0.25	3.3	0.0024	0.16	0.94	0.18	0.66	0.61	0.36	0.57	2.4	0.012	0.033	1.2	0.059	0.16
conserved Plasmodium protein, unknown function	PF3D7_0713900	PF07_0053	Blood Stages	TRUE	FALSE	FALSE	TRUE	FALSE	FALSE	FALSE	FALSE	FALSE	0.03	0	0.15	0	0.05	0.05	0.04	0.06	0	0.16	0	0.05	Group 1	2.7	0.0083	0.0089	1.3	0.24	0.3	1.7	0.025	0.23	0.79	0.44	0.85	2.2	0.024	0.31	1.8	0.093	0.3	4.2	0.0026	0.011	1.3	0.091	0.22
high molecular weight rhoptry protein 3	PF3D7_0905400	PFI0265ce7s1	Sporozoites & Blood Stages	TRUE	FALSE	FALSE	TRUE	FALSE	TRUE	FALSE	FALSE	FALSE	0	0	0.12	0.05	0.14	0.09	0.02	0.04	0.09	0	0.06	0.05	Group 1	2.5	0.016	0.017	1.1	0.44	0.5	-1.2	0.11	0.46	-0.32	0.84	0.91	-2.5	0.015	0.26	-0.4	0.74	0.82	-2.1	0.13	0.2	-1.1	0.22	0.4
conserved Plasmodium protein, unknown function	PF3D7_0407000	PFD0345c.1o1	Blood Stages	TRUE	FALSE	FALSE	TRUE	FALSE	FALSE	FALSE	FALSE	FALSE	0	0.03	0.18	0	0.09	0.05	0	0	0	0	0	0.04	Group 1	3.8	8.1e-05	0.00013	1.4	0.14	0.18	0.35	0.51	0.79	1.8	0.043	0.43	0.27	0.63	0.87	-0.51	0.26	0.51	1.2	0.17	0.25	0.091	0.89	0.94
conserved Plasmodium membrane protein, unknown function	PF3D7_0704300	PF07_0016-s1	Sporozoites & Blood Stages	TRUE	FALSE	TRUE	TRUE	FALSE	FALSE	FALSE	FALSE	FALSE	0	0.12	0.15	0	0.09	0.09	0	0	0	0	0	0.05	Group 1	4.6	5.8e-06	1.7e-05	2.9	0.0058	0.022	0.41	0.49	0.79	2.3	0.041	0.43	-0.0091	0.94	0.98	-0.34	0.84	0.9	1.4	0.27	0.35	0.36	0.53	0.72
N-alpha-acetyltransferase 15, NatA auxiliary subunit, putative	PF3D7_1244100	PFL2120we1s2	Sporozoites & Blood Stages	TRUE	FALSE	TRUE	TRUE	FALSE	FALSE	FALSE	FALSE	FALSE	0.03	0.15	0.21	0	0.09	0.09	0.02	0.04	0.09	0.05	0	0.08	Group 1	3.4	0.0019	0.0022	1.1	0.31	0.37	-0.4	0.65	0.84	0.19	0.95	0.96	0.085	1	1	-1.3	0.34	0.57	1.6	0.36	0.45	-0.65	0.51	0.69
falstatin	PF3D7_0911900	PFI0580c.2o2	Sporozoites & Blood Stages	TRUE	FALSE	FALSE	TRUE	FALSE	TRUE	FALSE	FALSE	FALSE	0	0.03	0.18	0.05	0.14	0.05	0.02	0.09	0.09	0.16	0	0.07	Group 1	3.9	0.00025	0.00035	2.3	0.031	0.061	0.76	0.27	0.62	1.3	0.3	0.85	1	0.39	0.82	0.14	0.57	0.73	4.4	0.0039	0.016	0.00049	0.77	0.87
Plasmodium exported protein, unknown function	PF3D7_0701900	PF07_0004e2s1	Sporozoites & Blood Stages	TRUE	FALSE	TRUE	TRUE	FALSE	TRUE	FALSE	FALSE	FALSE	0.09	0.12	0.18	0.05	0.23	0.09	0	0	0	0	0	0.08	Group 1	2.8	0.013	0.013	0.22	0.87	0.89	-2.8	0.0017	0.036	-2.4	0.097	0.62	-3.5	0.0045	0.12	-2.3	0.094	0.3	-2.5	0.12	0.18	-3	0.0022	0.025
rhoptry neck protein 2	PF3D7_1452000	PF14_0495-s2	Sporozoites & Blood Stages	TRUE	FALSE	FALSE	TRUE	FALSE	TRUE	FALSE	FALSE	FALSE	0.03	0.03	0.15	0.05	0.23	0.05	0.02	0.02	0	0	0.06	0.06	Group 1	4.4	0.00014	0.00021	0.36	0.73	0.77	-1.1	0.26	0.62	2.1	0.17	0.7	-2.4	0.044	0.42	-1.6	0.21	0.46	-2.2	0.15	0.22	-0.8	0.45	0.65
merozoite surface protein	PF3D7_1036000	PF10_0352.1o1	Blood Stages	TRUE	FALSE	FALSE	TRUE	FALSE	TRUE	FALSE	FALSE	FALSE	0.03	0.06	0.27	0.09	0.18	0.05	0.09	0.09	0.09	0.11	0.06	0.1	Group 1	3.6	0.0012	0.0014	2.1	0.078	0.12	0.8	0.35	0.69	-0.36	0.78	0.91	1.8	0.14	0.64	0.43	0.65	0.77	4.9	0.0021	0.0095	-0.13	0.92	0.96
Pfmc-2TM Maurer's cleft two transmembrane protein	PF3D7_1100800	PF11_0014.2o2	Blood Stages	TRUE	TRUE	TRUE	TRUE	TRUE	TRUE	TRUE	FALSE	FALSE	0.15	0.18	0.21	0.36	0.32	0.23	0.04	0.06	0.09	0.05	0.06	0.17	Group 1	1.5	0.26	0.26	0.87	0.52	0.57	-2.7	0.0086	0.13	-1.8	0.31	0.85	-3.1	0.029	0.35	-2.8	0.053	0.28	-1.3	0.47	0.55	-2.8	0.012	0.059
erythrocyte membrane protein 1, PfEMP1	PF3D7_0420700	PFD0995ce2s1	Blood Stages	TRUE	FALSE	FALSE	TRUE	FALSE	TRUE	TRUE	FALSE	FALSE	0.03	0.06	0.18	0.09	0.23	0.14	0.06	0.04	0	0.05	0.06	0.09	Group 1	4.1	8.1e-05	0.00013	2.2	0.067	0.1	-0.95	0.28	0.63	-0.84	0.65	0.89	-0.61	0.51	0.85	-1.4	0.3	0.53	0.045	0.97	0.98	-1.3	0.18	0.35
conserved Plasmodium protein, unknown function	PF3D7_1024800	PF10_0242e2s2	No MS data	TRUE	FALSE	FALSE	TRUE	FALSE	FALSE	FALSE	FALSE	FALSE	0.03	0.03	0.18	0	0.09	0.09	0	0	0	0	0	0.05	Group 1	4	8.6e-05	0.00013	0.92	0.36	0.42	0.4	0.22	0.59	0.25	0.57	0.89	0.75	0.16	0.66	0.1	0.58	0.74	0.94	0.15	0.23	0.45	0.26	0.45
conserved Plasmodium protein, unknown function	PF3D7_0205600	PFB0250w.1o1	Blood Stages	TRUE	FALSE	FALSE	TRUE	FALSE	FALSE	FALSE	FALSE	FALSE	0.03	0.06	0.18	0	0.09	0.05	0	0	0	0	0	0.05	Group 1	3.2	0.0037	0.0042	2.2	0.059	0.095	-0.41	0.65	0.84	0.23	0.76	0.91	-0.57	0.61	0.87	-0.64	0.55	0.72	1.1	0.37	0.45	-0.59	0.5	0.68
conserved Plasmodium membrane protein, unknown function	PF3D7_0709900	MAL7P1.29-e2	No MS data	TRUE	FALSE	TRUE	TRUE	FALSE	FALSE	FALSE	FALSE	FALSE	0	0.12	0.24	0	0.09	0	0	0.02	0.09	0	0	0.06	Group 1	4.3	7.8e-05	0.00012	0.8	0.54	0.58	0.85	0.33	0.68	2.2	0.11	0.62	-0.71	0.45	0.85	1.7	0.16	0.39	1.6	0.26	0.34	0.82	0.4	0.58
Plasmodium exported protein, unknown function	PF3D7_1476600	PF14_0736-e2	Sporozoites & Blood Stages	TRUE	FALSE	TRUE	TRUE	FALSE	TRUE	TRUE	FALSE	TRUE	0.09	0.15	0.24	0.05	0.27	0.23	0.09	0.15	0.18	0.16	0.12	0.15	Group 1	3.8	0.00063	0.0008	3.3	0.012	0.033	0.45	0.65	0.84	-1.3	0.37	0.85	1.1	0.31	0.78	0.79	0.65	0.77	2.7	0.12	0.19	0.095	0.93	0.96
antigen 332, DBL-like protein	PF3D7_1149000	PF11_0506-s1	Blood Stages	TRUE	FALSE	TRUE	TRUE	FALSE	FALSE	FALSE	TRUE	FALSE	0.09	0.12	0.21	0	0.09	0	0.11	0.09	0	0.11	0.12	0.1	Group 1	3.1	0.007	0.0076	1	0.36	0.42	1.1	0.19	0.56	-1.1	0.41	0.85	1	0.4	0.82	2.5	0.026	0.25	0.53	0.82	0.86	1.1	0.17	0.35
merozoite surface protein 1	PF3D7_0930300	PFI1475w-s2	Sporozoites & Blood Stages	TRUE	FALSE	FALSE	TRUE	FALSE	TRUE	FALSE	FALSE	FALSE	0.03	0.06	0.12	0.09	0.23	0.09	0	0.06	0.09	0	0.12	0.07	Group 1	3.6	0.0011	0.0014	2	0.072	0.11	1.3	0.066	0.36	0.41	0.64	0.89	1.1	0.2	0.7	2.1	0.037	0.27	2.2	0.08	0.14	1.2	0.093	0.23
falstatin	PF3D7_0911900	PFI0580c-e2	Sporozoites & Blood Stages	TRUE	FALSE	FALSE	TRUE	TRUE	TRUE	FALSE	FALSE	FALSE	0.03	0.06	0.21	0.14	0.14	0.09	0.04	0.09	0.09	0.16	0	0.09	Group 1	4.6	3.2e-05	6e-05	2.8	0.014	0.034	2	0.014	0.17	2.7	0.033	0.43	1.7	0.12	0.6	1.9	0.046	0.28	5.8	0.0002	0.0023	0.91	0.17	0.34
Plasmodium exported protein, unknown function	PF3D7_0402400	PFD0115c.2o2	Blood Stages	TRUE	TRUE	TRUE	TRUE	FALSE	FALSE	FALSE	FALSE	TRUE	0.12	0.15	0.21	0	0.05	0.05	0.04	0.11	0	0.21	0.06	0.1	Group 1	3.3	0.0054	0.0059	-0.36	0.73	0.77	0.2	0.95	0.97	0.52	0.89	0.93	1.1	0.49	0.85	-1	0.46	0.64	2.2	0.27	0.34	-0.43	0.62	0.77
liver stage antigen 3	PF3D7_0220000	PFB0915we2s2	Blood Stages	TRUE	FALSE	FALSE	TRUE	FALSE	TRUE	FALSE	FALSE	FALSE	0.03	0.09	0.24	0	0.14	0.09	0	0	0	0	0	0.07	Group 1	5.5	1.1e-06	6.2e-06	3.1	0.0064	0.023	-0.22	0.67	0.85	1.1	0.46	0.85	0.19	0.91	0.96	-1.5	0.096	0.3	0.48	0.76	0.81	-0.2	0.69	0.83
conserved Plasmodium protein, unknown function	PF3D7_1349600	MAL13P1.250.2o2	Sporozoites & Blood Stages	TRUE	FALSE	FALSE	TRUE	FALSE	TRUE	TRUE	FALSE	FALSE	0	0.06	0.15	0	0.14	0.14	0	0.02	0	0	0.06	0.05	Group 1	2.8	0.0028	0.0032	1.7	0.088	0.13	0.89	0.16	0.54	0.91	0.38	0.85	0.58	0.46	0.85	1.2	0.13	0.37	1.8	0.083	0.14	0.59	0.35	0.54
plasmepsin X	PF3D7_0808200	PF08_0108e1s1	Sporozoites & Blood Stages	TRUE	FALSE	FALSE	TRUE	FALSE	TRUE	FALSE	FALSE	FALSE	0.06	0.09	0.18	0	0.18	0	0.04	0.04	0	0.11	0	0.07	Group 1	2.4	0.04	0.041	1.7	0.18	0.24	-0.27	0.68	0.86	-1.1	0.36	0.85	1.1	0.31	0.78	-1.2	0.18	0.42	3.5	0.01	0.028	-0.97	0.11	0.27
DNA-directed RNA polymerase I subunit RPA2, putative	PF3D7_1134700	PF11_0358-e2s2	Blood Stages	TRUE	FALSE	TRUE	TRUE	FALSE	FALSE	FALSE	FALSE	FALSE	0.03	0.18	0.21	0.05	0.09	0.05	0.04	0.02	0	0.05	0	0.08	Group 1	3.9	0.00025	0.00035	0.92	0.45	0.5	-0.61	0.36	0.7	-1	0.4	0.85	0.27	0.85	0.95	-1.4	0.18	0.42	3.3	0.035	0.075	-1.4	0.05	0.14
liver stage antigen 1	PF3D7_1036400	PF10_0356-e1	No MS data	TRUE	FALSE	TRUE	TRUE	FALSE	FALSE	FALSE	FALSE	FALSE	0.09	0.18	0.24	0.05	0.05	0.05	0	0.02	0	0.05	0	0.08	Group 1	2.6	0.034	0.035	0.72	0.53	0.58	-0.75	0.35	0.69	-1.5	0.27	0.85	0.64	0.59	0.87	-1.8	0.099	0.3	2.1	0.15	0.22	-1.6	0.045	0.14
GTP-binding protein, putative	PF3D7_0414700	PFD0710w.1o1	Sporozoites & Blood Stages	TRUE	FALSE	TRUE	TRUE	TRUE	TRUE	TRUE	FALSE	FALSE	0.06	0.15	0.27	0.14	0.18	0.18	0	0.04	0.09	0.05	0	0.11	Group 1	4.2	0.00022	0.00032	3.1	0.019	0.042	-0.095	0.74	0.87	0.53	0.68	0.89	0.5	0.4	0.82	-1.2	0.56	0.72	3	0.023	0.054	-0.71	0.65	0.8
rhoptry neck protein 2	PF3D7_1452000	PF14_0495-s1	Sporozoites & Blood Stages	TRUE	FALSE	FALSE	TRUE	FALSE	TRUE	FALSE	FALSE	FALSE	0	0.09	0.27	0.05	0.18	0.09	0.04	0.04	0	0.05	0.06	0.09	Group 1	3.6	0.0018	0.0021	2.3	0.08	0.12	0.86	0.3	0.66	0.16	0.82	0.91	1.5	0.18	0.66	0.59	0.65	0.77	5	0.0014	0.0073	-0.076	0.99	0.99
translocon component PTEX150	PF3D7_1436300	PF14_0344	Sporozoites & Blood Stages	TRUE	FALSE	FALSE	TRUE	FALSE	FALSE	FALSE	FALSE	FALSE	0	0.06	0.21	0	0.09	0	0	0	0	0	0	0.04	Group 1	5.1	2.1e-06	8.4e-06	1.5	0.12	0.17	0.69	0.22	0.59	0.83	0.44	0.85	1.5	0.035	0.37	-0.35	0.55	0.72	3.1	0.002	0.0094	0.26	0.71	0.84
liver stage antigen 3	PF3D7_0220000	PFB0915w-e2s1	Blood Stages	TRUE	FALSE	FALSE	TRUE	FALSE	FALSE	FALSE	FALSE	TRUE	0.03	0.03	0.24	0	0.09	0.05	0.06	0.11	0	0.21	0.06	0.08	Group 1	3.8	0.00044	0.00058	1	0.39	0.44	3.2	0.00039	0.019	3.3	0.014	0.33	4.7	6.5e-05	0.0062	1.4	0.2	0.45	6.7	1.4e-05	0.00044	2.4	0.0066	0.04
liver stage antigen 3	PF3D7_0220000	PFB0915w-e2s2	Blood Stages	TRUE	FALSE	TRUE	TRUE	FALSE	TRUE	FALSE	FALSE	FALSE	0.03	0.12	0.3	0.05	0.27	0.05	0	0.02	0	0.05	0	0.09	Group 1	6	4.3e-07	3.2e-06	3.4	0.0067	0.023	1.1	0.15	0.54	0.65	0.61	0.89	1.9	0.053	0.45	0.53	0.69	0.81	2	0.15	0.22	1.1	0.18	0.36
subpellicular microtubule protein 1, putative	PF3D7_0909500	PFI0460w	Sporozoites & Blood Stages	TRUE	TRUE	TRUE	TRUE	TRUE	TRUE	TRUE	TRUE	TRUE	0.18	0.21	0.27	0.14	0.23	0.18	0.17	0.21	0.18	0.05	0.41	0.2	Group 1	3.2	0.01	0.011	-0.076	0.96	0.97	0.75	0.57	0.83	-1.2	0.52	0.89	0.48	0.92	0.96	2.3	0.14	0.37	2.2	0.29	0.36	0.48	0.78	0.88
translation elongation factor EF-1, subunit alpha, putative	PF3D7_1123400	PF11_0245-e1	Sporozoites & Blood Stages	TRUE	FALSE	TRUE	TRUE	FALSE	FALSE	FALSE	FALSE	FALSE	0.09	0.15	0.27	0	0.05	0.05	0.02	0.04	0.09	0	0.06	0.08	Group 1	4.2	0.00037	0.0005	-0.081	0.98	0.99	-0.8	0.4	0.73	0.8	0.55	0.89	-2	0.09	0.57	-0.51	0.71	0.81	-1.1	0.53	0.6	-0.57	0.58	0.74
SET domain protein, putative	PF3D7_0827800	PF08_0012e1s3	Sporozoites & Blood Stages	TRUE	FALSE	FALSE	TRUE	FALSE	TRUE	FALSE	FALSE	FALSE	0	0.09	0.27	0	0.18	0.05	0	0.04	0.09	0.05	0	0.07	Group 1	4.9	2.6e-05	5.1e-05	3	0.013	0.033	0.93	0.31	0.66	2.9	0.031	0.43	0.92	0.5	0.85	-0.31	0.67	0.79	3.8	0.016	0.041	0.11	0.95	0.97
erythrocyte membrane protein 1, PfEMP1	PF3D7_1100200	PF11_0008	Sporozoites & Blood Stages	TRUE	FALSE	TRUE	TRUE	FALSE	TRUE	FALSE	FALSE	FALSE	0	0.12	0.21	0	0.14	0.09	0	0.02	0.09	0	0	0.07	Group 1	5.1	6e-06	1.7e-05	2.2	0.057	0.094	9.6e-05	1	1	1.4	0.31	0.85	-0.99	0.4	0.82	0.18	0.94	0.98	0.84	0.57	0.64	-0.29	0.75	0.86
conserved Plasmodium protein, unknown function	PF3D7_0827600	MAL8P1.18.2o2	Sporozoite	TRUE	FALSE	FALSE	TRUE	FALSE	TRUE	TRUE	FALSE	FALSE	0.03	0.09	0.24	0.09	0.18	0.14	0.02	0.06	0	0.11	0.06	0.1	Group 1	4.8	1.9e-05	4e-05	2.5	0.044	0.08	0.089	0.94	0.97	0.15	0.92	0.95	0.74	0.58	0.87	-0.68	0.59	0.74	2.7	0.11	0.18	-0.42	0.67	0.81
dynein heavy chain, putative	PF3D7_1122900	PF11_0240e2s2	Sporozoites & Blood Stages	TRUE	FALSE	FALSE	TRUE	FALSE	FALSE	FALSE	FALSE	FALSE	0	0.09	0.3	0	0.09	0.05	0	0	0	0	0	0.06	Group 1	5	6.9e-06	1.9e-05	1.7	0.099	0.14	-0.58	0.44	0.75	0.27	0.67	0.89	-0.78	0.33	0.78	-0.92	0.4	0.61	0.64	0.58	0.64	-0.92	0.2	0.37
Plasmodium exported protein (PHISTc), unknown function	PF3D7_0830600	MAL8P1.4.2o2	Blood Stages	TRUE	FALSE	FALSE	TRUE	FALSE	FALSE	FALSE	FALSE	FALSE	0.03	0.06	0.27	0	0.09	0.05	0	0	0	0	0	0.06	Group 1	5.9	2e-07	2.2e-06	2.4	0.017	0.039	-0.12	0.8	0.92	0.65	0.58	0.89	-0.14	0.83	0.95	-0.6	0.47	0.65	1.8	0.15	0.23	-0.43	0.49	0.68
conserved Plasmodium protein, unknown function	PF3D7_1211200	PFL0555ce1s1	Sporozoites & Blood Stages	TRUE	FALSE	FALSE	TRUE	FALSE	TRUE	FALSE	FALSE	FALSE	0	0.09	0.24	0.09	0.23	0.09	0.06	0.09	0.09	0.11	0.06	0.1	Group 1	3.8	0.00048	0.00062	1.2	0.4	0.45	0.021	0.9	0.96	-0.04	0.94	0.96	0.45	0.86	0.95	-0.42	0.71	0.81	3.1	0.095	0.16	-0.64	0.46	0.65
serine repeat antigen 5	PF3D7_0207600	PFB0340ce2s1	Blood Stages	TRUE	FALSE	TRUE	TRUE	FALSE	TRUE	FALSE	FALSE	FALSE	0.03	0.12	0.24	0	0.14	0	0.09	0.06	0.09	0.11	0	0.09	Group 1	4.1	9.7e-05	0.00015	4.2	0.00033	0.008	0.42	0.55	0.81	1.3	0.3	0.85	0.41	0.63	0.87	-0.12	0.89	0.94	2.4	0.092	0.15	0.064	0.86	0.92
transcriptional coactivator ADA2	PF3D7_1014600	PF10_0143e1s2	Sporozoites & Blood Stages	TRUE	FALSE	FALSE	TRUE	FALSE	TRUE	FALSE	FALSE	FALSE	0.06	0.09	0.27	0	0.23	0.09	0.04	0.06	0.09	0.11	0	0.1	Group 1	5.4	5e-06	1.5e-05	1.9	0.12	0.16	0.41	0.62	0.84	0.36	0.81	0.91	0.59	0.61	0.87	0.24	0.81	0.87	4.2	0.0078	0.023	-0.65	0.45	0.65
alpha/beta hydrolase, putative	PF3D7_1134500	PF11_0356-s2	Sporozoites & Blood Stages	TRUE	FALSE	TRUE	TRUE	FALSE	TRUE	FALSE	TRUE	TRUE	0.06	0.18	0.3	0.05	0.14	0.09	0.13	0.15	0.09	0.26	0.06	0.14	Group 1	4.9	4.9e-05	8.4e-05	2.7	0.017	0.039	0.4	0.69	0.86	-0.31	0.93	0.95	1.8	0.18	0.66	-0.67	0.52	0.7	6.1	0.00038	0.0039	-0.84	0.29	0.48
duffy binding-like merozoite surface protein	PF3D7_1035700	PF10_0348e1s1	Blood Stages	TRUE	FALSE	FALSE	TRUE	FALSE	TRUE	FALSE	FALSE	FALSE	0	0.06	0.15	0	0.23	0.05	0	0.02	0.09	0	0	0.05	Group 1	3.8	0.00066	0.00083	2.6	0.03	0.06	-1.1	0.13	0.48	-0.25	0.85	0.91	-1.2	0.24	0.78	-1.5	0.14	0.37	-0.93	0.48	0.55	-1.1	0.13	0.3
copper-transporting ATPase	PF3D7_0904900	PFI0240c-e1s1	Sporozoites & Blood Stages	TRUE	FALSE	FALSE	TRUE	FALSE	TRUE	FALSE	FALSE	FALSE	0	0.09	0.21	0	0.14	0	0	0.02	0	0.05	0	0.05	Group 1	4.3	0.00021	0.0003	3.4	0.0031	0.017	0.25	0.89	0.96	1.7	0.18	0.7	0.91	0.45	0.85	-1.4	0.062	0.29	3.3	0.021	0.05	-0.37	0.47	0.66
mannose-6-phosphate isomerase, putative	PF3D7_0801800	MAL8P1.156	Sporozoites & Blood Stages	TRUE	FALSE	TRUE	TRUE	FALSE	TRUE	TRUE	FALSE	FALSE	0.09	0.15	0.33	0.09	0.18	0.18	0.04	0.09	0.18	0.11	0	0.14	Group 1	3.6	0.0017	0.002	2.6	0.063	0.1	-1.3	0.19	0.56	0.24	0.83	0.91	-1.7	0.23	0.75	-1.8	0.15	0.37	-0.55	0.84	0.87	-1.6	0.12	0.29
serine/threonine protein kinase, FIKK family	PF3D7_0902200	PFI0105c_2o3	Sporozoites & Blood Stages	TRUE	FALSE	FALSE	TRUE	FALSE	TRUE	TRUE	FALSE	FALSE	0.03	0.09	0.24	0.09	0.23	0.18	0	0.02	0	0.05	0	0.09	Group 1	4.2	0.00016	0.00024	2.8	0.013	0.034	1.2	0.088	0.41	1.8	0.09	0.62	1.6	0.079	0.56	0.19	0.71	0.81	3.6	0.0069	0.022	0.72	0.24	0.42
deoxyhypusine hydroxylase	PF3D7_1302600	PF13_0013.1o1	No MS data	TRUE	FALSE	TRUE	TRUE	FALSE	TRUE	FALSE	FALSE	FALSE	0	0.12	0.21	0	0.14	0.09	0	0	0	0	0	0.06	Group 1	3.4	0.00096	0.0012	3.6	0.00025	0.0069	-0.025	0.88	0.96	0.17	0.85	0.91	0.35	0.65	0.87	-0.57	0.26	0.51	1.2	0.2	0.28	-0.36	0.34	0.54
dynein-related AAA-type ATPase, putative	PF3D7_1434500	PF14_0326e2s4	Sporozoites & Blood Stages	TRUE	FALSE	TRUE	TRUE	FALSE	TRUE	FALSE	FALSE	FALSE	0.03	0.15	0.3	0	0.18	0.09	0	0.04	0.09	0.05	0	0.09	Group 1	5.9	1.1e-06	6.2e-06	3.2	0.0075	0.024	0.58	0.48	0.78	0.92	0.59	0.89	0.78	0.44	0.85	0.15	0.86	0.91	2.8	0.057	0.11	0.19	0.82	0.91
conserved Plasmodium protein, unknown function	PF3D7_1215400	PFL0745c.1o1	Sporozoites & Blood Stages	TRUE	FALSE	TRUE	TRUE	FALSE	TRUE	FALSE	FALSE	FALSE	0.03	0.12	0.27	0	0.18	0.09	0	0.04	0.09	0.05	0	0.08	Group 1	4.5	0.0001	0.00015	3.6	0.0024	0.015	-0.44	0.76	0.89	0.55	0.66	0.89	-0.35	0.99	1	-1.2	0.34	0.57	2.1	0.059	0.11	-1.2	0.16	0.33
transcription initiation factor TFIID subunit 7, putative	PF3D7_0929000	PFI1425w-e2	Blood Stages	TRUE	FALSE	TRUE	TRUE	FALSE	TRUE	FALSE	FALSE	FALSE	0.03	0.18	0.27	0.09	0.14	0.09	0.02	0.06	0.18	0.05	0	0.1	Group 1	3.8	0.001	0.0012	2.5	0.032	0.062	0.48	0.54	0.81	0.95	0.53	0.89	0.61	0.6	0.87	0.028	0.84	0.9	3.4	0.033	0.071	-0.18	0.95	0.97
DnaJ protein, putative	PF3D7_1149600	PF11_0513.2o2	Blood Stages	TRUE	FALSE	TRUE	TRUE	FALSE	TRUE	TRUE	FALSE	FALSE	0.06	0.21	0.24	0.05	0.32	0.14	0.02	0.06	0.09	0.11	0	0.12	Group 1	4.4	7.3e-05	0.00012	2.5	0.043	0.078	-1.2	0.18	0.56	-2.1	0.18	0.7	0.44	0.7	0.88	-2.5	0.042	0.27	2.7	0.068	0.12	-2	0.024	0.096
MSP7-like protein	PF3D7_1334800	MAL13P1.174.1o1	Blood Stages	TRUE	FALSE	TRUE	TRUE	FALSE	TRUE	TRUE	FALSE	FALSE	0.06	0.12	0.3	0.05	0.23	0.18	0.02	0.02	0	0.05	0	0.11	Group 1	5.6	2.5e-06	9.8e-06	2.6	0.034	0.064	-1.2	0.2	0.56	-0.87	0.59	0.89	-1.4	0.25	0.78	-1.1	0.4	0.62	0.42	0.79	0.84	-1.6	0.082	0.21
serpentine receptor, putative	PF3D7_1215900	PFL0765w.1o1	Sporozoites & Blood Stages	TRUE	FALSE	TRUE	TRUE	FALSE	TRUE	TRUE	FALSE	FALSE	0.03	0.12	0.36	0	0.27	0.18	0	0.06	0.09	0.11	0	0.12	Group 1	6	3.9e-07	3e-06	4.7	0.00013	0.0069	1	0.12	0.46	3	0.019	0.4	0.38	0.52	0.85	0.41	0.47	0.65	3	0.0093	0.027	0.6	0.32	0.52
antigen 332, DBL-like protein	PF3D7_1149000	PF11_0506-s4	Blood Stages	TRUE	TRUE	TRUE	TRUE	FALSE	TRUE	FALSE	FALSE	FALSE	0.12	0.21	0.33	0	0.27	0.09	0.02	0.04	0	0.05	0.06	0.13	Group 1	5	2.2e-05	4.5e-05	2.2	0.11	0.15	-0.73	0.46	0.77	1	0.62	0.89	-1.4	0.31	0.78	-1.1	0.43	0.64	-0.17	0.98	0.98	-0.95	0.34	0.54
transporter, putative	PF3D7_0908800	PFI0425w.1o2	No MS data	TRUE	FALSE	FALSE	TRUE	FALSE	TRUE	TRUE	FALSE	FALSE	0	0.09	0.24	0	0.18	0.18	0	0.04	0	0.11	0	0.08	Group 1	4.8	2.3e-05	4.6e-05	3.1	0.0076	0.024	-0.58	0.47	0.77	-1.6	0.2	0.72	0.033	0.94	0.98	-0.58	0.61	0.75	1.6	0.26	0.34	-1.2	0.13	0.3
dynein heavy chain, putative	PF3D7_1023100	PF14_0201	Sporozoites & Blood Stages	TRUE	FALSE	TRUE	TRUE	FALSE	TRUE	TRUE	FALSE	FALSE	0	0.12	0.27	0.05	0.27	0.18	0.02	0.04	0.09	0.05	0	0.1	Group 1	5.1	1.1e-05	2.5e-05	4.5	0.00021	0.0069	-0.16	0.95	0.97	-0.37	0.8	0.91	1.1	0.32	0.78	-1.4	0.26	0.51	3.4	0.018	0.045	-1.1	0.18	0.35
RNA-binding protein, putative	PF3D7_1022000	PF10_0214-e2	Blood Stages	TRUE	FALSE	TRUE	TRUE	FALSE	TRUE	FALSE	FALSE	FALSE	0.06	0.15	0.39	0	0.18	0.09	0.06	0.09	0.09	0.16	0	0.13	Group 1	5.6	1.8e-06	7.7e-06	1.5	0.19	0.24	0.21	0.76	0.89	0.5	0.66	0.89	1.3	0.3	0.78	-1.2	0.35	0.57	5.5	0.00086	0.006	-1	0.27	0.46
petidase, M16 family	PF3D7_1121800	PF11_0226-s3	No MS data	TRUE	FALSE	FALSE	TRUE	FALSE	TRUE	FALSE	FALSE	FALSE	0.03	0.09	0.3	0	0.18	0.09	0	0.02	0.09	0	0	0.08	Group 1	4.3	0.00033	0.00045	4	0.001	0.011	-0.29	0.71	0.87	0.99	0.46	0.85	-0.27	0.81	0.95	-1.2	0.26	0.51	1.5	0.3	0.37	-0.81	0.3	0.5
conserved Plasmodium protein, unknown function	PF3D7_0407800	PFD0385we1s2	Sporozoites & Blood Stages	TRUE	FALSE	FALSE	TRUE	FALSE	TRUE	TRUE	FALSE	FALSE	0.03	0.09	0.39	0.05	0.23	0.18	0.02	0.04	0	0.11	0	0.12	Group 1	5.4	9.7e-06	2.4e-05	3.5	0.0043	0.02	-0.18	0.89	0.96	0.42	0.84	0.91	0.32	0.61	0.87	-1.1	0.28	0.52	2.8	0.074	0.13	-1	0.26	0.45
reticulocyte binding protein 2 homologue b	PF3D7_1335300	MAL13P1.176e1s2	Blood Stages	TRUE	TRUE	TRUE	TRUE	TRUE	TRUE	TRUE	FALSE	FALSE	0.27	0.39	0.45	0.23	0.23	0.18	0.06	0.06	0	0.16	0	0.22	Group 1	2.3	0.011	0.011	0.38	0.81	0.84	-2.8	0.00063	0.024	-2.7	0.041	0.43	-3	0.021	0.31	-2.7	0.0082	0.18	-1.6	0.37	0.45	-3	0.00048	0.016
conserved Plasmodium protein, unknown function	PF3D7_1448300	PF14_0461-s1	Sporozoites & Blood Stages	TRUE	FALSE	TRUE	TRUE	FALSE	TRUE	FALSE	FALSE	FALSE	0.03	0.15	0.36	0	0.23	0.05	0.04	0.04	0.09	0.05	0	0.11	Group 1	6	6.4e-07	4.3e-06	2	0.11	0.15	-0.32	0.51	0.79	-0.45	0.56	0.89	0.58	0.7	0.88	-1.2	0.2	0.45	2.9	0.071	0.13	-1.2	0.063	0.17
conserved Plasmodium protein, unknown function	PF3D7_1140800	PF11_0419.1o1	Sporozoites & Blood Stages	TRUE	FALSE	TRUE	TRUE	FALSE	TRUE	FALSE	FALSE	FALSE	0.03	0.15	0.3	0	0.14	0.05	0.02	0.04	0	0.11	0	0.09	Group 1	5.6	1.8e-06	7.7e-06	2.4	0.029	0.058	-0.03	1	1	0.47	0.64	0.89	0.45	0.69	0.88	-0.88	0.4	0.61	3	0.025	0.058	-0.87	0.2	0.38
dynein-related AAA-type ATPase, putative	PF3D7_1434500	PF14_0326e2s5	Sporozoites & Blood Stages	TRUE	FALSE	FALSE	TRUE	FALSE	TRUE	TRUE	FALSE	FALSE	0.03	0.09	0.27	0.09	0.23	0.14	0	0.04	0	0.11	0	0.1	Group 1	4.3	0.00018	0.00025	2.2	0.061	0.098	-0.51	0.35	0.69	-0.62	0.6	0.89	-0.13	0.73	0.9	-0.87	0.33	0.57	0.98	0.59	0.65	-0.93	0.14	0.31
bromodomain protein, putative	PF3D7_0110500	PFA0510we1s3	Sporozoites & Blood Stages	TRUE	FALSE	TRUE	TRUE	FALSE	TRUE	TRUE	FALSE	FALSE	0.06	0.27	0.36	0	0.27	0.14	0	0.04	0	0.11	0	0.13	Group 1	5	2.9e-06	1.1e-05	3.9	0.00095	0.011	-1.9	0.042	0.28	-1.8	0.24	0.83	-1.1	0.45	0.85	-2.8	0.031	0.27	0.72	0.59	0.65	-2.7	0.0055	0.038
translation initiation factor eIF-2B subunit beta, putative	PF3D7_1250600	PFL2430c	Blood Stages	TRUE	FALSE	FALSE	TRUE	FALSE	TRUE	FALSE	FALSE	FALSE	0	0.09	0.39	0.05	0.14	0.09	0.02	0.02	0	0.05	0	0.09	Group 1	6.3	1.1e-07	1.7e-06	3.3	0.005	0.02	-0.054	1	1	0.77	0.52	0.89	-0.43	0.62	0.87	-0.17	1	1	1.6	0.25	0.33	-0.53	0.55	0.73
MSP7-like protein	PF3D7_1335000	PF13_0196	No MS data	TRUE	TRUE	TRUE	TRUE	FALSE	TRUE	FALSE	FALSE	FALSE	0.21	0.24	0.27	0.05	0.23	0.09	0.04	0.09	0	0.11	0.12	0.15	Group 1	3.2	0.0022	0.0026	1.1	0.4	0.45	-1.7	0.11	0.46	-2	0.29	0.85	-1.3	0.3	0.78	-1.9	0.23	0.48	0.61	0.82	0.86	-2.4	0.034	0.11
guanylyl cyclase	PF3D7_1138400	PF11_0395e1s4	Sporozoites & Blood Stages	TRUE	FALSE	TRUE	TRUE	FALSE	TRUE	TRUE	FALSE	FALSE	0	0.12	0.39	0.05	0.18	0.27	0	0.04	0.09	0.05	0	0.12	Group 1	5.1	2e-05	4.2e-05	3.9	0.00097	0.011	-0.32	0.61	0.84	-0.25	0.78	0.91	0.52	0.73	0.9	-1.3	0.24	0.51	4	0.011	0.029	-1.3	0.081	0.21
heat shock protein 40, type II	PF3D7_0501100.2	PFE0055ce4s1	No MS data	TRUE	FALSE	FALSE	TRUE	FALSE	TRUE	FALSE	FALSE	FALSE	0	0.09	0.24	0	0.27	0.09	0.02	0.06	0	0.11	0.06	0.09	Group 1	5.4	2.8e-06	1e-05	1.6	0.19	0.24	1.7	0.048	0.28	1	0.5	0.89	1.9	0.095	0.57	1.8	0.096	0.3	4.9	0.0014	0.0073	0.94	0.26	0.45
zinc finger protein, putative	PF3D7_1008100	PF10_0079-s1	Sporozoites & Blood Stages	TRUE	FALSE	TRUE	TRUE	FALSE	TRUE	FALSE	FALSE	FALSE	0.03	0.15	0.33	0	0.23	0.09	0.04	0.06	0.09	0.11	0	0.11	Group 1	6.2	2e-07	2.2e-06	4.2	0.00077	0.011	0.9	0.37	0.71	1.8	0.15	0.69	1.5	0.3	0.78	-0.32	0.62	0.75	5.3	0.0011	0.0064	-0.3	0.57	0.74
conserved Plasmodium protein, unknown function	PF3D7_0513200	PFE0655we2s3	Sporozoites & Blood Stages	TRUE	FALSE	TRUE	TRUE	FALSE	TRUE	FALSE	FALSE	FALSE	0	0.15	0.33	0	0.14	0.05	0.04	0.09	0.09	0.16	0	0.1	Group 1	5.6	1.8e-06	7.7e-06	3	0.005	0.02	1.5	0.034	0.26	2.2	0.035	0.43	1.7	0.086	0.57	0.66	0.26	0.51	5.2	0.00013	0.0017	0.4	0.37	0.56
bromodomain protein, putative	PF3D7_0110500	PFA0510we1s2	Sporozoites & Blood Stages	TRUE	FALSE	TRUE	TRUE	FALSE	TRUE	TRUE	TRUE	TRUE	0.03	0.15	0.3	0.05	0.23	0.14	0.13	0.13	0.09	0.16	0.12	0.14	Group 1	4.8	3e-05	5.6e-05	0.73	0.56	0.61	-0.17	0.84	0.94	-0.64	0.64	0.89	0.64	0.61	0.87	-0.78	0.54	0.72	3.2	0.043	0.089	-0.8	0.36	0.55
conserved Plasmodium protein, unknown function	PF3D7_0920700	PFI1015w.1o1	No MS data	TRUE	FALSE	TRUE	TRUE	FALSE	TRUE	TRUE	FALSE	TRUE	0.03	0.18	0.3	0.09	0.27	0.23	0.02	0.13	0.18	0.21	0	0.14	Group 1	5	2.8e-05	5.4e-05	3.2	0.0046	0.02	0.89	0.3	0.66	3	0.053	0.49	0.94	0.33	0.78	-0.56	0.6	0.75	4.1	0.004	0.016	0.21	0.87	0.93
merozoite TRAP-like protein	PF3D7_1028700	PF10_0281.1o1	Blood Stages	TRUE	TRUE	TRUE	TRUE	FALSE	TRUE	TRUE	TRUE	TRUE	0.21	0.3	0.42	0.05	0.23	0.18	0.11	0.15	0.18	0.16	0.12	0.2	Group 1	2.7	0.0054	0.0059	0.79	0.59	0.63	-1.9	0.049	0.28	-1.1	0.44	0.85	-0.75	0.47	0.85	-3.8	0.013	0.21	1.6	0.43	0.51	-2.7	0.012	0.059
zinc finger protein, putative	PF3D7_1008100	PF10_0079-s3	Sporozoites & Blood Stages	TRUE	FALSE	TRUE	TRUE	FALSE	TRUE	TRUE	FALSE	FALSE	0	0.12	0.3	0.05	0.18	0.14	0.06	0.09	0.09	0.16	0	0.11	Group 1	5.2	7.5e-06	1.9e-05	2	0.13	0.17	0.75	0.52	0.8	0.36	0.87	0.93	1.5	0.33	0.78	0.12	0.94	0.98	4.4	0.011	0.029	0.076	0.9	0.94
rhoptry neck protein 12	PF3D7_1017100	PF10_0166.1o1	Sporozoites & Blood Stages	TRUE	TRUE	TRUE	TRUE	FALSE	TRUE	TRUE	TRUE	TRUE	0.18	0.21	0.48	0.09	0.32	0.18	0.13	0.21	0.18	0.16	0.29	0.22	Group 1	4.5	5.3e-05	8.9e-05	2	0.079	0.12	-0.21	0.92	0.97	0.72	0.69	0.89	-0.62	0.68	0.88	-0.34	0.95	0.98	2.6	0.16	0.23	-0.75	0.58	0.74
conserved Plasmodium membrane protein, unknown function	PF3D7_0804500	MAL8P1.139-e2s3	Sporozoites & Blood Stages	TRUE	FALSE	TRUE	TRUE	FALSE	TRUE	FALSE	FALSE	FALSE	0.06	0.18	0.42	0.05	0.23	0.09	0.06	0.09	0.09	0.16	0	0.14	Group 1	6.2	1.9e-07	2.2e-06	2.7	0.041	0.076	0.89	0.42	0.74	1.5	0.34	0.85	1.9	0.18	0.66	-0.57	0.55	0.72	3.1	0.072	0.13	0.43	0.76	0.87
serine/threonine protein kinase, FIKK family	PF3D7_0902200	PFI0105c	Sporozoites & Blood Stages	TRUE	FALSE	TRUE	TRUE	TRUE	TRUE	TRUE	FALSE	TRUE	0.03	0.21	0.33	0.18	0.32	0.23	0.02	0.11	0.18	0.16	0	0.16	Group 1	5	4.4e-05	7.7e-05	3.1	0.014	0.034	0.31	0.64	0.84	0.85	0.53	0.89	0.88	0.47	0.85	-0.68	0.73	0.82	5	0.0025	0.011	-0.7	0.54	0.72
transcription factor with AP2 domain(s)	PF3D7_0730300	PF07_0126e1s2	No MS data	TRUE	FALSE	TRUE	TRUE	FALSE	TRUE	TRUE	FALSE	FALSE	0.09	0.18	0.39	0.09	0.27	0.14	0.02	0.04	0.09	0.05	0	0.14	Group 1	5.1	2.2e-05	4.6e-05	2.5	0.015	0.038	0.1	0.68	0.86	0.48	0.57	0.89	0.68	0.37	0.81	-0.8	0.5	0.68	3.7	0.0064	0.021	-0.63	0.55	0.73
GTPase-activating protein, putative	PF3D7_1473100	PF14_0699e2s1	Blood Stages	TRUE	FALSE	FALSE	TRUE	FALSE	TRUE	TRUE	FALSE	FALSE	0	0.09	0.3	0	0.27	0.14	0.02	0	0	0	0	0.09	Group 1	4.9	4.7e-05	8.1e-05	4.3	7.6e-05	0.0069	0.75	0.26	0.62	1.5	0.21	0.75	1.5	0.07	0.54	-0.58	0.44	0.64	2.6	0.031	0.068	0.22	0.71	0.84
E3 ubiquitin-protein ligase, putative	PF3D7_0826100	MAL8P1.23-s1	No MS data	TRUE	FALSE	TRUE	TRUE	FALSE	TRUE	TRUE	FALSE	FALSE	0.03	0.15	0.39	0.09	0.41	0.23	0	0.04	0	0.11	0	0.14	Group 1	4.4	5.2e-05	8.8e-05	4	0.0011	0.011	-0.71	0.58	0.83	-0.58	0.8	0.91	0.62	0.51	0.85	-2.3	0.098	0.3	3.2	0.031	0.068	-1.6	0.14	0.3
SET domain protein, putative	PF3D7_0629700	PFF1440w-s3	Sporozoites & Blood Stages	TRUE	FALSE	TRUE	TRUE	FALSE	TRUE	FALSE	FALSE	FALSE	0.03	0.15	0.39	0	0.23	0.05	0.02	0.04	0.09	0.05	0	0.11	Group 1	5.5	8.1e-06	2e-05	2.8	0.017	0.039	0.46	0.64	0.84	-0.055	0.71	0.9	1.3	0.2	0.7	-0.13	0.83	0.89	4.8	0.00067	0.0051	-0.51	0.37	0.56
signal recognition particle receptor subunit alpha, putative	PF3D7_1366600	PF13_0350	Sporozoites & Blood Stages	TRUE	FALSE	TRUE	TRUE	FALSE	TRUE	TRUE	FALSE	TRUE	0.03	0.12	0.39	0.05	0.32	0.18	0.06	0.11	0.09	0.21	0	0.15	Group 1	5.1	7.3e-07	4.7e-06	3.6	0.0011	0.011	0.35	0.74	0.87	-0.46	0.74	0.91	1.8	0.14	0.64	-0.7	0.49	0.67	6.2	0.00012	0.0017	-0.98	0.27	0.46
SET domain protein, putative	PF3D7_0629700	PFF1440w-s5	Sporozoites & Blood Stages	TRUE	TRUE	TRUE	TRUE	FALSE	TRUE	TRUE	TRUE	FALSE	0.12	0.24	0.52	0.09	0.36	0.23	0.11	0.06	0	0.11	0.06	0.2	Group 1	4.4	5.8e-06	1.7e-05	2.2	0.055	0.092	-1.3	0.19	0.56	-0.13	0.82	0.91	-0.68	0.52	0.85	-2.7	0.083	0.3	2.1	0.32	0.4	-2.1	0.051	0.15
conserved Plasmodium protein, unknown function	PF3D7_0906200	PFI0305c.1o1	Sporozoite	TRUE	FALSE	TRUE	TRUE	FALSE	TRUE	TRUE	FALSE	TRUE	0.06	0.18	0.42	0.05	0.32	0.18	0.06	0.13	0.18	0.21	0	0.17	Group 1	5.5	1.2e-05	2.8e-05	3.5	0.0085	0.026	-0.43	0.51	0.79	0.058	0.95	0.96	0.86	0.53	0.86	-2.2	0.038	0.27	4.9	0.0044	0.016	-1.9	0.011	0.057
clustered-asparagine-rich protein	PF3D7_1236100	PFL1745ce2s1	Sporozoites & Blood Stages	TRUE	FALSE	TRUE	TRUE	FALSE	TRUE	TRUE	FALSE	FALSE	0	0.15	0.45	0	0.23	0.14	0	0.06	0.09	0.11	0	0.12	Group 1	4.8	6.2e-06	1.7e-05	3.3	0.013	0.033	-0.53	0.53	0.81	-0.5	0.6	0.89	1.2	0.3	0.78	-2.5	0.043	0.27	4.5	0.0033	0.014	-1.7	0.057	0.16
cytoplasmic tRNA 2-thiolation protein 1, putative	PF3D7_0612600	PFF0610c.1o1	No MS data	TRUE	FALSE	TRUE	TRUE	FALSE	TRUE	TRUE	FALSE	FALSE	0.06	0.18	0.39	0.05	0.36	0.23	0.02	0.04	0.09	0.05	0	0.15	Group 1	4.7	0.00014	0.0002	4.5	0.00076	0.011	-1.4	0.077	0.4	-1.1	0.49	0.88	-0.79	0.48	0.85	-2.4	0.039	0.27	2.2	0.19	0.27	-2.2	0.008	0.045
phosphoglycerate mutase, putative	PF3D7_0310300	PFC0430we1s1	Sporozoites & Blood Stages	TRUE	FALSE	TRUE	TRUE	FALSE	TRUE	TRUE	FALSE	FALSE	0.06	0.15	0.48	0.05	0.32	0.18	0.02	0.06	0.09	0.11	0	0.15	Group 1	6.6	5.3e-08	1e-06	3.7	0.0045	0.02	-0.37	0.55	0.81	0.71	0.73	0.91	0.88	0.55	0.86	-2.5	0.024	0.25	4.9	0.0043	0.016	-1.7	0.042	0.13
XPA binding protein 1, putative	PF3D7_1201500	PFL0075w.1o1	Blood Stages	TRUE	FALSE	TRUE	TRUE	FALSE	TRUE	FALSE	FALSE	FALSE	0.03	0.27	0.39	0.05	0.18	0.05	0.09	0.06	0.09	0.05	0.06	0.14	Group 1	4.1	7.8e-05	0.00012	-0.45	0.78	0.82	-0.13	0.77	0.89	0.13	0.9	0.94	-0.072	0.9	0.96	-0.35	0.73	0.82	2.6	0.12	0.19	-0.68	0.38	0.57
conserved Plasmodium protein, unknown function	PF3D7_0323800	PFC1065we2s1	Sporozoites & Blood Stages	TRUE	FALSE	FALSE	TRUE	FALSE	TRUE	TRUE	FALSE	FALSE	0	0.09	0.42	0.05	0.27	0.14	0.02	0.09	0.09	0.16	0	0.12	Group 1	6.3	1.9e-07	2.2e-06	3.9	0.0005	0.01	1.5	0.045	0.28	1.7	0.11	0.62	3	0.0038	0.12	-0.31	0.7	0.81	7.7	1.4e-07	1.3e-05	-0.0085	0.9	0.94
conserved membrane protein, unknown function	PF3D7_1133100	PF11_0341-e1s2	No MS data	TRUE	FALSE	TRUE	TRUE	FALSE	TRUE	TRUE	FALSE	FALSE	0.06	0.18	0.48	0	0.27	0.14	0.02	0.06	0.09	0.11	0	0.14	Group 1	6.6	2.9e-07	2.5e-06	3.5	0.0043	0.02	0.24	0.73	0.87	1.5	0.16	0.69	0.24	0.98	1	-0.6	0.61	0.75	3.1	0.056	0.11	-0.56	0.58	0.74
THO complex subunit 2, putative	PF3D7_1249800	PFL2390ce1s3	Sporozoites & Blood Stages	TRUE	FALSE	TRUE	TRUE	FALSE	TRUE	TRUE	FALSE	FALSE	0.06	0.15	0.3	0.05	0.36	0.18	0.04	0.02	0	0.05	0	0.13	Group 1	4.3	0.00021	0.0003	3.4	0.0054	0.021	-2.1	0.023	0.22	-1.2	0.41	0.85	-2.1	0.13	0.64	-2.5	0.041	0.27	-0.4	0.88	0.9	-2.5	0.004	0.034
liver stage antigen 1	PF3D7_1036400	PF10_0356-e2s2	No MS data	TRUE	FALSE	TRUE	TRUE	FALSE	TRUE	FALSE	FALSE	FALSE	0.06	0.42	0.48	0	0.14	0.09	0	0	0	0	0	0.14	Group 1	6.2	3e-06	1.1e-05	0.19	1	1	-0.16	1	1	0.84	0.37	0.85	-1	0.32	0.78	0.19	0.78	0.85	-0.93	0.48	0.55	0.27	0.6	0.75
exonuclease, putative	PF3D7_1106300	PF11_0074_2o6	No MS data	TRUE	FALSE	FALSE	TRUE	FALSE	FALSE	FALSE	FALSE	FALSE	0.03	0.09	0.33	0	0.09	0.05	0.02	0.09	0	0.16	0.06	0.09	Group 1	5.1	2.3e-05	4.6e-05	0.18	0.98	0.99	0.56	0.44	0.75	-1.4	0.33	0.85	0.78	0.46	0.85	1.6	0.16	0.39	3.7	0.0071	0.022	-0.078	0.96	0.98
U3 small nucleolar RNA-associated protein 12, putative	PF3D7_1448000	PF14_0456e2s2	Sporozoites & Blood Stages	TRUE	FALSE	TRUE	TRUE	FALSE	TRUE	TRUE	FALSE	FALSE	0.03	0.15	0.48	0.09	0.23	0.14	0	0.06	0.09	0.05	0.06	0.14	Group 1	4.4	8.7e-05	0.00013	2.2	0.064	0.1	-1.6	0.078	0.4	-1.2	0.46	0.85	-1.4	0.28	0.78	-2.1	0.098	0.3	1.4	0.34	0.42	-2.2	0.019	0.083
E3 ubiquitin-protein ligase, putative	PF3D7_0707700	PF07_0026.1o1	Sporozoites & Blood Stages	TRUE	FALSE	TRUE	TRUE	FALSE	TRUE	TRUE	TRUE	TRUE	0.09	0.18	0.48	0.05	0.23	0.18	0.11	0.11	0.09	0.21	0	0.17	Group 1	4.8	2.8e-05	5.4e-05	3.9	0.0029	0.017	-0.59	0.48	0.78	-2.3	0.16	0.69	1.8	0.18	0.66	-2.2	0.068	0.29	5.8	0.00073	0.0052	-2	0.028	0.1
conserved Plasmodium membrane protein, unknown function	PF3D7_0725100	MAL7P1.138e1s1	Sporozoites & Blood Stages	TRUE	FALSE	TRUE	TRUE	FALSE	TRUE	TRUE	FALSE	FALSE	0.03	0.15	0.39	0.05	0.18	0.23	0.04	0.02	0.09	0	0	0.12	Group 1	6.1	3.4e-07	2.7e-06	2.1	0.085	0.12	-0.71	0.42	0.74	1.7	0.31	0.85	-1.3	0.29	0.78	-1.6	0.2	0.46	1.4	0.37	0.45	-1.3	0.14	0.3
conserved Plasmodium protein, unknown function	PF3D7_0108300	PFA0410w-s3	Sporozoites & Blood Stages	TRUE	FALSE	TRUE	TRUE	FALSE	TRUE	TRUE	FALSE	TRUE	0.06	0.21	0.52	0.05	0.32	0.14	0.09	0.11	0.09	0.16	0.06	0.18	Group 1	6.3	2.9e-07	2.5e-06	3.3	0.011	0.031	0.74	0.39	0.73	0.53	0.62	0.89	1.1	0.43	0.85	0.51	0.63	0.76	5.8	0.001	0.0064	-0.46	0.73	0.85
26S proteasome regulatory subunit RPN2, putative	PF3D7_1466300	PF14_0632-e1s1	Sporozoites & Blood Stages	TRUE	FALSE	TRUE	TRUE	TRUE	TRUE	TRUE	FALSE	FALSE	0.09	0.21	0.45	0.14	0.32	0.32	0.02	0.04	0.09	0.05	0	0.17	Group 1	5.8	3.5e-06	1.2e-05	3.8	0.0038	0.019	-0.74	0.44	0.75	-0.18	0.91	0.95	-0.21	0.96	0.99	-1.7	0.16	0.39	2	0.22	0.3	-1.5	0.11	0.25
transcription elongation factor s-II, putative	PF3D7_0714500	PF07_0057.1o1	Sporozoites & Blood Stages	TRUE	FALSE	TRUE	TRUE	FALSE	TRUE	TRUE	FALSE	FALSE	0.03	0.18	0.42	0.09	0.27	0.18	0.02	0.09	0.09	0.16	0	0.15	Group 1	6.9	1.3e-08	4.4e-07	5.1	0.00013	0.0069	-0.14	0.83	0.94	-1.3	0.28	0.85	1.3	0.3	0.78	-0.97	0.42	0.63	4.2	0.013	0.034	-1.1	0.21	0.39
erythrocyte binding antigen-175	PF3D7_0731500	MAL7P1.176-s2 (Duplicate)	Sporozoites & Blood Stages	TRUE	FALSE	TRUE	TRUE	FALSE	TRUE	TRUE	FALSE	FALSE	0.06	0.12	0.45	0.05	0.32	0.18	0.02	0.09	0.09	0.11	0.06	0.15	Group 1	5.6	2.9e-06	1.1e-05	3.7	0.0024	0.015	-0.26	0.84	0.94	-0.6	0.78	0.91	0.77	0.54	0.86	-1.2	0.38	0.6	3.1	0.057	0.11	-0.96	0.36	0.55
kelch domain-containing protein, putative	PF3D7_1125800	PF11_0268_1o4	Sporozoites & Blood Stages	TRUE	TRUE	TRUE	TRUE	TRUE	TRUE	TRUE	TRUE	TRUE	0.42	0.52	0.61	0.23	0.5	0.32	0.11	0.11	0	0.21	0.06	0.32	Group 1	4	0.00081	0.001	1.6	0.39	0.44	-3.3	0.0011	0.027	-4.8	0.012	0.33	-2.2	0.099	0.57	-3.6	0.0093	0.18	1.5	0.77	0.83	-4.3	0.00019	0.0092
kinesin-8, putative	PF3D7_0111000	PFA0535ce1s2	Sporozoites & Blood Stages	TRUE	FALSE	TRUE	TRUE	FALSE	TRUE	TRUE	FALSE	FALSE	0.03	0.18	0.42	0	0.27	0.14	0.04	0.04	0.09	0.05	0	0.13	Group 1	5.7	4e-06	1.3e-05	3.8	0.0043	0.02	0.43	0.62	0.84	-0.24	0.76	0.91	0.58	0.57	0.87	0.69	0.55	0.72	3.6	0.017	0.043	-0.29	0.74	0.86
NOT family protein, putative	PF3D7_1417200	PF14_0170e1s4	Sporozoites & Blood Stages	TRUE	FALSE	TRUE	TRUE	FALSE	TRUE	TRUE	FALSE	FALSE	0.03	0.24	0.45	0	0.32	0.18	0.02	0.09	0.09	0.16	0	0.15	Group 1	4.6	4e-06	1.3e-05	2.3	0.018	0.041	-1.1	0.16	0.54	-1.4	0.43	0.85	1.1	0.67	0.88	-3.4	0.008	0.18	3.3	0.047	0.096	-2.2	0.015	0.069
S-antigen	PF3D7_1035200	PF10_0343	Blood Stages	TRUE	TRUE	TRUE	TRUE	FALSE	TRUE	FALSE	FALSE	FALSE	0.12	0.24	0.45	0.09	0.23	0.05	0	0.02	0	0.05	0	0.14	Group 1	5.2	1.6e-05	3.5e-05	-0.082	0.95	0.97	-2.1	0.017	0.19	-2.5	0.11	0.62	-1.7	0.18	0.66	-2.3	0.081	0.3	-1	0.53	0.6	-2.4	0.011	0.057
erythrocyte membrane protein 1, PfEMP1	PF3D7_1300100	MAL13P1.178-e2	No MS data	TRUE	FALSE	TRUE	TRUE	FALSE	TRUE	TRUE	FALSE	FALSE	0.03	0.18	0.45	0.09	0.27	0.14	0	0.04	0.09	0.05	0	0.14	Group 1	6.2	1.5e-06	7.6e-06	4	0.0018	0.013	-1.1	0.18	0.56	-0.92	0.44	0.85	-0.52	0.66	0.88	-1.8	0.15	0.37	1.4	0.41	0.49	-1.7	0.033	0.11
asparagine-rich antigen Pfa55-14	PF3D7_0809200	PF08_0102e1s2	Sporozoites & Blood Stages	TRUE	FALSE	TRUE	TRUE	FALSE	TRUE	FALSE	FALSE	FALSE	0.06	0.21	0.58	0	0.18	0.09	0.06	0.09	0.09	0.16	0	0.16	Group 1	6.3	4.7e-07	3.4e-06	3.3	0.0078	0.024	0.41	0.69	0.86	0.52	0.74	0.91	1.3	0.34	0.78	-0.66	0.59	0.74	5	0.0047	0.017	-0.49	0.57	0.74
tRNA 3'-trailer sequence RNase, putative	PF3D7_1465300	PF14_0620-e1	Blood Stages	TRUE	FALSE	FALSE	TRUE	FALSE	TRUE	TRUE	FALSE	FALSE	0	0.09	0.33	0	0.23	0.14	0.04	0.06	0.09	0.11	0	0.1	Group 1	5.9	1.5e-06	7.6e-06	3.3	0.0049	0.02	-0.11	0.84	0.94	-0.17	0.83	0.91	1	0.39	0.82	-1.3	0.22	0.48	3.2	0.031	0.068	-0.75	0.32	0.52
conserved Plasmodium protein, unknown function	PF3D7_0407700	PFD0380ce2s2	Sporozoites & Blood Stages	TRUE	TRUE	TRUE	TRUE	TRUE	TRUE	TRUE	TRUE	TRUE	0.24	0.39	0.52	0.27	0.55	0.27	0.11	0.11	0.18	0.11	0.06	0.28	Group 1	2.4	0.0019	0.0022	1	0.23	0.29	-3	0.00098	0.027	-2.5	0.1	0.62	-3.4	0.012	0.26	-2.7	0.013	0.21	-0.74	0.35	0.44	-3.4	0.00069	0.019
RNA pseudouridylate synthase, putative	PF3D7_0511500	PFE0570w-s3	Sporozoites & Blood Stages	TRUE	FALSE	TRUE	TRUE	FALSE	TRUE	TRUE	FALSE	TRUE	0.09	0.18	0.52	0.09	0.41	0.18	0.02	0.11	0.09	0.16	0.06	0.18	Group 1	5.4	5e-06	1.5e-05	3.6	0.0053	0.021	-0.86	0.4	0.73	-2.1	0.19	0.72	0.78	0.55	0.86	-1.9	0.18	0.42	4.8	0.0082	0.024	-2.1	0.035	0.11
Plasmodium exported protein (PHISTb), unknown function	PF3D7_0532300	PFE1600we2s1	Blood Stages	TRUE	FALSE	FALSE	TRUE	FALSE	TRUE	TRUE	FALSE	FALSE	0	0.09	0.3	0.05	0.18	0.18	0	0.04	0	0.11	0	0.09	Group 1	4.5	0.00026	0.00035	0.74	0.57	0.61	-0.8	0.26	0.62	-0.97	0.47	0.86	0.32	0.86	0.95	-1.9	0.066	0.29	2.7	0.098	0.16	-1.8	0.02	0.084
merozoite surface protein 10	PF3D7_0620400	PFF0995c.1o1	Sporozoites & Blood Stages	TRUE	FALSE	FALSE	TRUE	FALSE	TRUE	FALSE	FALSE	FALSE	0	0.09	0.27	0	0.18	0.09	0	0.02	0	0.05	0	0.07	Group 1	5.1	2.3e-05	4.6e-05	2.3	0.04	0.073	-0.34	0.63	0.84	-1.5	0.16	0.69	0.23	0.91	0.96	-0.23	0.98	0.99	1.8	0.21	0.29	-0.92	0.2	0.37
conserved Plasmodium protein, unknown function	PF3D7_0726600	PF07_0108.1o2	Blood Stages	TRUE	TRUE	TRUE	TRUE	TRUE	TRUE	TRUE	FALSE	TRUE	0.12	0.27	0.55	0.14	0.32	0.27	0.09	0.11	0.09	0.21	0	0.22	Group 1	5.4	4.2e-06	1.3e-05	3.6	0.011	0.03	-0.28	0.71	0.87	-0.33	0.82	0.91	1.6	0.29	0.78	-2.4	0.077	0.29	5.5	0.0029	0.013	-1.6	0.1	0.24
petidase, M16 family	PF3D7_1121800	PF11_0226-s1	No MS data	TRUE	TRUE	TRUE	TRUE	TRUE	TRUE	TRUE	TRUE	TRUE	0.15	0.27	0.48	0.27	0.45	0.45	0.13	0.13	0.09	0.21	0.06	0.26	Group 1	4.8	0.00026	0.00036	3.1	0.031	0.061	-1.5	0.17	0.54	-1.8	0.27	0.85	-1.1	0.5	0.85	-1.7	0.28	0.52	3.2	0.13	0.19	-2.5	0.027	0.099
conserved Plasmodium protein, unknown function	PF3D7_1448700	PF14_0465.1o1	Sporozoites & Blood Stages	TRUE	FALSE	TRUE	TRUE	TRUE	TRUE	TRUE	FALSE	FALSE	0.06	0.15	0.45	0.32	0.41	0.32	0.09	0.09	0.09	0.11	0.06	0.2	Group 1	3	0.00065	0.00082	2.5	0.026	0.054	-2.3	0.012	0.16	-3	0.048	0.46	-1.6	0.17	0.66	-2.6	0.056	0.29	0.71	0.49	0.56	-2.8	0.0024	0.025
protein TSSC1, putative	PF3D7_1221600	PFL1040w.1o1	Blood Stages	TRUE	FALSE	TRUE	TRUE	FALSE	TRUE	TRUE	FALSE	TRUE	0.06	0.21	0.52	0.05	0.36	0.32	0.09	0.11	0.09	0.16	0.06	0.2	Group 1	5.3	1.3e-05	3e-05	3.3	0.01	0.03	-1	0.27	0.62	-0.92	0.48	0.87	0.73	0.56	0.86	-3.1	0.019	0.21	6.1	0.0006	0.005	-2.7	0.0034	0.031
nicotinamidase, putative	PF3D7_0320500	PFC0910w.1o1	Blood Stages	TRUE	FALSE	TRUE	TRUE	FALSE	TRUE	TRUE	FALSE	FALSE	0	0.12	0.36	0.05	0.18	0.14	0	0.09	0.09	0.16	0	0.11	Group 1	5.5	4.9e-06	1.5e-05	2.8	0.017	0.039	1	0.13	0.48	1.1	0.4	0.85	1.7	0.12	0.6	0.26	0.42	0.63	4.4	0.002	0.0094	0.053	0.69	0.83
conserved Plasmodium protein, unknown function	PF3D7_1346400	MAL13P1.234-e1s4	Sporozoites & Blood Stages	TRUE	FALSE	TRUE	TRUE	TRUE	TRUE	TRUE	TRUE	TRUE	0.09	0.18	0.52	0.14	0.27	0.18	0.11	0.15	0.09	0.21	0.12	0.2	Group 1	4.8	2.8e-07	2.5e-06	2.1	0.083	0.12	-1.2	0.26	0.62	-2.2	0.17	0.69	-0.12	0.97	1	-1.8	0.27	0.51	4.6	0.005	0.018	-2.6	0.011	0.057
acyl-CoA synthetase	PF3D7_1238800	PFL1880we1s1	Sporozoites & Blood Stages	TRUE	FALSE	TRUE	TRUE	TRUE	TRUE	TRUE	FALSE	TRUE	0.06	0.21	0.58	0.18	0.45	0.27	0.09	0.17	0.09	0.37	0	0.23	Group 1	5.1	1.1e-06	6.2e-06	3.2	0.007	0.024	-1.2	0.21	0.58	-0.27	0.69	0.89	0.72	0.5	0.85	-4	0.0036	0.14	5.4	0.00052	0.0045	-2.8	0.0037	0.032
conserved Plasmodium protein, unknown function	PF3D7_1110100	PF11_0107.3o3	Sporozoites & Blood Stages	TRUE	FALSE	TRUE	TRUE	FALSE	TRUE	TRUE	FALSE	TRUE	0.03	0.21	0.58	0	0.36	0.27	0.06	0.17	0.09	0.26	0.12	0.2	Group 1	6.8	1.6e-08	4.5e-07	3.3	0.0087	0.026	-0.14	0.95	0.97	-0.22	0.88	0.93	0.87	0.42	0.84	-1.2	0.36	0.57	5.1	0.0015	0.0074	-1.3	0.16	0.33
conserved Plasmodium protein, unknown function	PF3D7_1448500	PF14_0463	Sporozoites & Blood Stages	TRUE	FALSE	TRUE	TRUE	FALSE	TRUE	TRUE	FALSE	FALSE	0.06	0.24	0.52	0.09	0.41	0.27	0.02	0.06	0.09	0.11	0	0.19	Group 1	5.3	1.4e-06	7.1e-06	3.9	0.0012	0.011	-1.2	0.2	0.56	-1.8	0.34	0.85	-0.3	0.83	0.95	-1.9	0.12	0.34	2.7	0.07	0.13	-2.1	0.023	0.091
mRNA cap guanine-N7 methyltransferase, putative	PF3D7_0705000	PF07_0020-e1s2	Sporozoites & Blood Stages	TRUE	TRUE	TRUE	TRUE	TRUE	TRUE	TRUE	TRUE	TRUE	0.21	0.33	0.58	0.23	0.5	0.45	0.11	0.15	0.09	0.21	0.12	0.29	Group 1	2.4	0.0048	0.0053	2.4	0.046	0.082	-2.3	0.015	0.17	-2.6	0.11	0.62	-1.3	0.29	0.78	-3.3	0.019	0.21	1.1	0.45	0.53	-3.1	0.0013	0.021
conserved Plasmodium protein, unknown function	PF3D7_1014100	PF10_0138	No MS data	TRUE	FALSE	TRUE	TRUE	FALSE	TRUE	FALSE	FALSE	FALSE	0.09	0.61	0.55	0.05	0.14	0.09	0.02	0.09	0	0.16	0.06	0.2	Group 1	6.9	3.4e-08	7.3e-07	2.4	0.051	0.087	0.42	0.46	0.77	-0.22	1	1	1.9	0.098	0.57	-0.8	0.71	0.81	2.2	0.16	0.24	0.14	0.66	0.8
ATP-dependent RNA helicase DHX57, putative	PF3D7_0310500	PFC0440ce1s3	Sporozoites & Blood Stages	TRUE	FALSE	TRUE	TRUE	FALSE	TRUE	TRUE	FALSE	TRUE	0.03	0.21	0.52	0.09	0.41	0.32	0.09	0.13	0.09	0.21	0.06	0.2	Group 1	6.2	8.6e-07	5.4e-06	4.1	0.0019	0.013	0.8	0.4	0.73	0.87	0.62	0.89	2.6	0.046	0.42	-1.2	0.32	0.56	6.7	0.00017	0.0021	-0.52	0.62	0.77
conserved Plasmodium protein, unknown function	PF3D7_0713900	PF07_0053e1s3	Blood Stages	TRUE	FALSE	TRUE	TRUE	FALSE	TRUE	TRUE	FALSE	FALSE	0.03	0.15	0.42	0	0.36	0.18	0.06	0.09	0.18	0.11	0	0.15	Group 1	6.7	2.4e-07	2.4e-06	4.9	0.00023	0.0069	-0.11	0.64	0.84	1.8	0.26	0.85	-0.58	0.37	0.81	-0.8	0.38	0.61	2.3	0.24	0.32	-0.8	0.24	0.42
dynein heavy chain, putative	PF3D7_1023100	PF10_0224	Sporozoites & Blood Stages	TRUE	FALSE	TRUE	TRUE	FALSE	TRUE	TRUE	FALSE	FALSE	0.06	0.21	0.55	0.05	0.27	0.18	0.04	0.09	0.09	0.11	0.06	0.17	Group 1	6.2	1.2e-07	1.8e-06	2.2	0.079	0.12	-0.96	0.35	0.69	-1.7	0.31	0.85	0.21	0.87	0.96	-1.8	0.22	0.48	4.9	0.0051	0.018	-2.3	0.02	0.084
conserved Plasmodium protein, unknown function	PF3D7_0716300	MAL7P1.77e1s1	Sporozoites & Blood Stages	TRUE	FALSE	TRUE	TRUE	FALSE	TRUE	TRUE	FALSE	TRUE	0.03	0.15	0.52	0	0.27	0.14	0.04	0.11	0.09	0.16	0.06	0.15	Group 1	7.2	1.4e-08	4.4e-07	4.6	0.00025	0.0069	1.1	0.27	0.63	1.1	0.55	0.89	2	0.1	0.57	0.069	0.95	0.98	5.9	0.0004	0.0039	-0.047	0.91	0.95
conserved Plasmodium membrane protein, unknown function	PF3D7_1233400	PFL1610c_1o4	Blood Stages	TRUE	TRUE	TRUE	TRUE	TRUE	TRUE	TRUE	FALSE	FALSE	0.18	0.21	0.45	0.14	0.23	0.23	0.06	0.04	0	0.05	0.06	0.18	Group 1	5	5.4e-05	8.9e-05	2.7	0.056	0.094	-1.3	0.21	0.57	0.74	0.72	0.9	-2.2	0.11	0.57	-1.5	0.28	0.52	-0.16	0.89	0.91	-1.4	0.19	0.37
histone acetyltransferase GCN5	PF3D7_0823300	PF08_0034e1s1	Sporozoites & Blood Stages	TRUE	FALSE	TRUE	TRUE	FALSE	TRUE	TRUE	FALSE	FALSE	0.03	0.18	0.42	0.05	0.27	0.18	0.04	0.06	0.09	0.11	0	0.14	Group 1	7.7	2.7e-09	1.3e-07	3.9	0.0011	0.011	0.7	0.28	0.63	1.9	0.076	0.56	1.5	0.17	0.66	-1	0.4	0.61	5.3	0.00051	0.0045	-0.55	0.65	0.8
activator of Hsp90 ATPase	PF3D7_0306200	PFC0270w_5o5	Sporozoites & Blood Stages	TRUE	FALSE	TRUE	TRUE	FALSE	TRUE	TRUE	FALSE	FALSE	0.09	0.12	0.42	0.09	0.27	0.23	0.02	0.04	0	0.11	0	0.14	Group 1	5.3	5.1e-05	8.6e-05	2.3	0.096	0.13	-1.4	0.12	0.46	-1.5	0.37	0.85	-1.2	0.29	0.78	-1.5	0.26	0.51	1.2	0.47	0.55	-2.1	0.02	0.084
conserved Plasmodium protein, unknown function	PF3D7_1321100	MAL13P1.114e3s1	Sporozoites & Blood Stages	TRUE	FALSE	TRUE	TRUE	FALSE	TRUE	TRUE	FALSE	TRUE	0.09	0.24	0.58	0.05	0.41	0.23	0.02	0.11	0.09	0.21	0	0.2	Group 1	5.3	1.7e-06	7.7e-06	3.7	0.004	0.02	-0.93	0.33	0.68	-0.79	0.67	0.89	0.24	0.86	0.95	-2.3	0.074	0.29	4.7	0.0063	0.021	-2.2	0.025	0.097
U5 small nuclear ribonuclear protein, putative	PF3D7_1003800	PF10_0041e1s2	No MS data	TRUE	TRUE	TRUE	TRUE	TRUE	TRUE	TRUE	TRUE	TRUE	0.18	0.33	0.45	0.14	0.45	0.32	0.17	0.21	0.18	0.26	0.18	0.27	Group 1	4.7	1.7e-05	3.7e-05	3	0.017	0.039	0.21	0.97	0.99	0.92	0.8	0.91	1.1	0.52	0.85	-1.3	0.41	0.63	4.9	0.0072	0.022	-0.94	0.26	0.45
conserved Plasmodium membrane protein, unknown function	PF3D7_1021700	PF10_0211e1s2	Sporozoites & Blood Stages	TRUE	FALSE	TRUE	TRUE	TRUE	TRUE	TRUE	FALSE	TRUE	0.06	0.21	0.52	0.27	0.41	0.45	0.04	0.15	0.18	0.26	0	0.23	Group 1	3.4	1.9e-05	4.1e-05	1.3	0.13	0.17	-2	0.041	0.28	-1.8	0.23	0.79	-1.2	0.5	0.85	-2.9	0.019	0.21	2.7	0.051	0.1	-3	0.0019	0.023
conserved Plasmodium protein, unknown function	PF3D7_0825700	PF08_0024.1o1	No MS data	TRUE	TRUE	TRUE	TRUE	TRUE	TRUE	TRUE	FALSE	TRUE	0.21	0.21	0.45	0.14	0.32	0.27	0.09	0.13	0	0.16	0.18	0.21	Group 1	3.4	0.0014	0.0017	1.1	0.36	0.42	-3	0.0056	0.11	-3.4	0.061	0.54	-2.9	0.056	0.45	-3	0.066	0.29	-0.36	0.8	0.84	-3.8	0.0011	0.021
conserved Plasmodium protein, unknown function	PF3D7_1133200	PF11_0342e1s2	Blood Stages	TRUE	FALSE	TRUE	TRUE	TRUE	TRUE	TRUE	FALSE	FALSE	0.09	0.24	0.48	0.18	0.45	0.41	0.02	0.09	0.09	0.16	0	0.21	Group 1	3.8	0.00039	0.00052	3.6	0.0062	0.023	-1.6	0.086	0.4	-2.6	0.13	0.64	-0.55	0.71	0.89	-2.3	0.074	0.29	2.6	0.088	0.15	-2.7	0.0054	0.038
GTP-binding protein, putative	PF3D7_1411600	PF14_0114.1o1	No MS data	TRUE	FALSE	TRUE	TRUE	TRUE	TRUE	TRUE	FALSE	TRUE	0.09	0.21	0.55	0.27	0.41	0.5	0.06	0.13	0.09	0.21	0.06	0.24	Group 1	5.4	7.1e-06	1.9e-05	4	0.0029	0.017	-0.19	0.86	0.95	-0.91	0.68	0.89	0.31	0.86	0.95	-0.3	0.82	0.89	4.7	0.012	0.031	-1.6	0.14	0.3
conserved Plasmodium membrane protein, unknown function	PF3D7_0404600	PFD0225w-s5	Sporozoites & Blood Stages	TRUE	FALSE	TRUE	TRUE	TRUE	TRUE	TRUE	FALSE	FALSE	0.09	0.24	0.52	0.23	0.5	0.32	0.06	0.09	0.09	0.16	0	0.22	Group 1	5.7	5.1e-06	1.5e-05	3.8	0.0056	0.021	-1.8	0.05	0.28	-2.2	0.2	0.72	-0.5	0.71	0.89	-3.1	0.019	0.21	3.9	0.028	0.065	-3	0.0014	0.021
dynein heavy chain, putative	PF3D7_1023100	PF10_0224e1s4	Sporozoites & Blood Stages	TRUE	FALSE	TRUE	TRUE	TRUE	TRUE	TRUE	FALSE	FALSE	0.06	0.21	0.45	0.14	0.45	0.32	0.04	0.06	0	0.11	0.06	0.19	Group 1	5.3	1.5e-05	3.2e-05	4.5	0.00089	0.011	-1.1	0.26	0.62	-2.3	0.17	0.69	-0.15	1	1	-1.4	0.27	0.52	3.3	0.051	0.1	-2.1	0.031	0.11
conserved Plasmodium protein, unknown function	PF3D7_0615800	PFF0765c_2o3	Sporozoites & Blood Stages	TRUE	FALSE	TRUE	TRUE	FALSE	TRUE	TRUE	FALSE	FALSE	0.03	0.21	0.55	0.05	0.36	0.23	0.02	0.06	0.09	0.11	0	0.17	Group 1	5.8	3e-06	1.1e-05	3.4	0.0075	0.024	-1.5	0.083	0.4	-0.73	0.63	0.89	-0.64	0.59	0.87	-2.8	0.018	0.21	3.1	0.057	0.11	-2.7	0.0015	0.021
conserved Plasmodium protein, unknown function	PF3D7_1364400	MAL13P1.323e1s1	Sporozoites & Blood Stages	TRUE	FALSE	TRUE	TRUE	TRUE	TRUE	TRUE	FALSE	FALSE	0.09	0.21	0.42	0.18	0.36	0.36	0.06	0.09	0.09	0.11	0.06	0.2	Group 1	4.4	3e-05	5.7e-05	2.4	0.046	0.082	-1.8	0.082	0.4	-3.1	0.074	0.56	-0.13	0.9	0.96	-2.8	0.062	0.29	1.9	0.24	0.32	-2.6	0.014	0.066
liver specific protein 1, putative	PF3D7_1418100	PF14_0179-s3	Sporozoites & Blood Stages	TRUE	FALSE	TRUE	TRUE	TRUE	TRUE	TRUE	FALSE	FALSE	0.06	0.24	0.48	0.23	0.5	0.36	0.04	0.09	0.09	0.16	0	0.22	Group 1	6.1	5.8e-07	4e-06	3.9	0.0026	0.015	-1.3	0.17	0.54	-1.3	0.43	0.85	-0.36	0.81	0.95	-2.4	0.068	0.29	4	0.02	0.049	-2.6	0.0067	0.04
conserved Plasmodium protein, unknown function	PF3D7_0713900	PF07_0053e1s4	Blood Stages	TRUE	FALSE	TRUE	TRUE	TRUE	TRUE	TRUE	TRUE	TRUE	0.03	0.18	0.55	0.18	0.5	0.32	0.13	0.15	0.09	0.21	0.12	0.23	Group 1	4.5	1.1e-05	2.5e-05	2.6	0.013	0.034	-1.6	0.13	0.48	-1.6	0.28	0.85	-0.53	0.86	0.95	-2.8	0.051	0.28	3.1	0.029	0.067	-2.8	0.0048	0.038
conserved Plasmodium protein, unknown function	PF3D7_0302800	PFC0130ce1s1	Sporozoites & Blood Stages	TRUE	FALSE	TRUE	TRUE	TRUE	TRUE	TRUE	FALSE	TRUE	0.06	0.21	0.64	0.18	0.41	0.27	0.09	0.15	0.18	0.21	0.06	0.23	Group 1	4.4	4.2e-06	1.3e-05	3.2	0.0083	0.025	-1.2	0.25	0.62	-0.74	0.61	0.89	0.12	0.89	0.96	-2.9	0.041	0.27	4.3	0.0072	0.022	-2.4	0.016	0.073
translocon component PTEX150	PF3D7_1436300	PF14_0344e1s1	Sporozoites & Blood Stages	TRUE	FALSE	TRUE	TRUE	TRUE	TRUE	TRUE	FALSE	FALSE	0.09	0.24	0.48	0.14	0.32	0.32	0.02	0.06	0	0.16	0	0.19	Group 1	5.4	8.2e-06	2e-05	2.5	0.05	0.087	-0.93	0.31	0.66	-1.8	0.26	0.85	-0.46	0.75	0.91	-0.92	0.46	0.64	3.3	0.052	0.1	-1.9	0.044	0.14
cytosolic iron-sulfur protein assembly protein 1, putative	PF3D7_1209400	PFL0470we1s1	Sporozoites & Blood Stages	TRUE	FALSE	TRUE	TRUE	FALSE	TRUE	TRUE	FALSE	FALSE	0.06	0.27	0.61	0.09	0.41	0.32	0.09	0.09	0.09	0.16	0	0.22	Group 1	6	8e-08	1.4e-06	3.7	0.0055	0.021	0.71	0.83	0.94	1.3	0.71	0.9	1.5	0.41	0.83	-0.55	0.45	0.64	6	0.0014	0.0073	-0.54	0.3	0.5
conserved Plasmodium protein, unknown function	PF3D7_1468100	PF14_0649-e2s1	Sporozoites & Blood Stages	TRUE	FALSE	TRUE	TRUE	TRUE	TRUE	TRUE	TRUE	TRUE	0.06	0.18	0.58	0.18	0.45	0.41	0.11	0.15	0.09	0.32	0	0.24	Group 1	4.7	1.2e-05	2.8e-05	3	0.011	0.031	-1.4	0.16	0.54	-2.8	0.082	0.59	0.43	0.66	0.88	-2.5	0.063	0.29	6.1	0.00023	0.0025	-3.1	0.0016	0.021
transcription factor with AP2 domain(s)	PF3D7_1139300	PF11_0404e2s3	No MS data	TRUE	TRUE	TRUE	TRUE	TRUE	TRUE	TRUE	FALSE	TRUE	0.12	0.24	0.61	0.23	0.55	0.36	0.09	0.17	0.09	0.26	0.12	0.27	Group 1	4.4	6e-05	9.7e-05	4	0.0012	0.011	-1.6	0.14	0.5	-3.1	0.073	0.56	0.089	0.88	0.96	-2.5	0.098	0.3	4.4	0.0099	0.028	-3.3	0.0018	0.023
conserved Plasmodium protein, unknown function	PF3D7_1403300	PF14_0031e4s2	No MS data	TRUE	FALSE	TRUE	TRUE	TRUE	TRUE	TRUE	TRUE	TRUE	0.09	0.18	0.58	0.18	0.5	0.36	0.13	0.11	0.09	0.21	0	0.24	Group 1	5.4	6.2e-06	1.7e-05	4.4	0.0016	0.012	-0.92	0.29	0.65	-1.5	0.35	0.85	1.3	0.52	0.85	-3	0.036	0.27	6.9	0.0011	0.0064	-2.8	0.0054	0.038
liver stage antigen 1	PF3D7_1036400	PF10_0356.1o2	No MS data	TRUE	TRUE	TRUE	TRUE	FALSE	TRUE	TRUE	FALSE	FALSE	0.15	0.61	0.61	0.05	0.23	0.14	0.04	0.09	0	0.16	0.06	0.23	Group 1	7.3	1.8e-07	2.2e-06	2.7	0.02	0.044	0.27	0.66	0.85	-0.52	0.83	0.91	0.32	0.8	0.95	0.73	0.44	0.64	2.1	0.23	0.31	-0.0021	0.86	0.92
ubiquitin carboxyl-terminal hydrolase 14	PF3D7_0527200	PFE1355ce2s1	Sporozoites & Blood Stages	TRUE	TRUE	TRUE	TRUE	TRUE	TRUE	TRUE	TRUE	TRUE	0.18	0.27	0.67	0.27	0.5	0.36	0.13	0.13	0.27	0.16	0	0.29	Group 1	4.8	1.7e-06	7.7e-06	2.7	0.027	0.055	-2.2	0.031	0.25	-1.3	0.46	0.85	-1.1	0.38	0.82	-3.9	0.0068	0.18	3	0.082	0.14	-3.4	0.0012	0.021
conserved Plasmodium protein, unknown function	PF3D7_0503900	PFE0190c.2o2	Blood Stages	TRUE	TRUE	TRUE	TRUE	TRUE	TRUE	TRUE	FALSE	TRUE	0.15	0.3	0.73	0.23	0.55	0.41	0.09	0.15	0.18	0.21	0.06	0.29	Group 1	4.4	9.4e-07	5.7e-06	2.4	0.023	0.049	-3	0.0077	0.12	-2.4	0.21	0.74	-2.4	0.21	0.7	-4	0.0044	0.14	2.3	0.08	0.14	-4.2	0.00011	0.0092
[truncated: 11 more columns]

## Sheet: supplementarytable3_IgG
				Reactive antigens in at least 10% of cohort samples									Seroprevalence													Bite CHMI			DVI CHMI			Malian children			Malian 1-2yr			Mali 3-4yr			Mali 5-6yr			Bite CHMI			DVI CHMI
Name	Gene ID (PlasmoDB)	Unique Spot ID	Expression (MS/MS PlasmoDB)	All samples	Bite CHMI D0	Bite CHMI D14	Bite CHMI D27	DVI CHMI D0	DVI CHMI D29	DVI CHMI D56	Mali Pre	Mali Post	Bite CHMI d1	Bite CHMI d15	Bite CHMI d29	DVI CHMI d1	DVI CHMI d29	DVI CHMI d56	Mali Pre	Mali Post	Mali 1-2yr Post	Mali 3-4yr Post	Mali 5-6yr Post	All samples Post	Heatmap Order	Log2 FC	p value	adjusted p value	Log2 FC	p value	adjusted p value	Log2 FC	p value	adjusted p value	Log2 FC	p value	adjusted p value	Log2 FC	p value	adjusted p value	Log2 FC	p value	adjusted p value	Baseline	Day 14	Day 27	Baseline	Day 29	Day 56
conserved Plasmodium protein, unknown function	PF3D7_0706100	MAL7P1.203	Sporozoite	TRUE	FALSE	FALSE	FALSE	FALSE	FALSE	FALSE	FALSE	TRUE	0	0.03	0.09	0	0.05	0	0.09	0.11	0	0.11	0.18	0.06	Group 4	3.1	0.0018	0.0024	0.61	0.58	0.65	1.4	0.14	0.2	0.54	0.78	0.87	0.31	0.9	0.94	3.1	0.012	0.019	162.094	398.34	716.383	186.516	295.897	205.079
conserved Plasmodium protein, unknown function	PF3D7_0707500	MAL7P1.224.2o2	Blood Stages	TRUE	FALSE	FALSE	FALSE	FALSE	FALSE	FALSE	FALSE	TRUE	0	0.03	0.03	0	0.05	0	0.06	0.13	0.09	0.05	0.24	0.06	Group 4	3.1	0.00039	0.00058	0.9	0.29	0.38	3.1	0.00041	0.00098	2.5	0.037	0.12	2.9	0.01	0.025	3.8	0.0029	0.0054	84.7131	741.078	322.549	108.931	193.415	100.394
Plasmodium exported protein, unknown function	PF3D7_0701900	PF07_0004e2s1	Sporozoites & Blood Stages	TRUE	FALSE	FALSE	FALSE	FALSE	TRUE	TRUE	FALSE	FALSE	0.03	0.09	0.09	0.09	0.18	0.23	0.04	0.09	0	0.11	0.12	0.12	Group 4	2.2	0.042	0.045	1.4	0.18	0.25	-0.22	0.87	0.89	-1.3	0.34	0.55	-0.94	0.43	0.56	1.3	0.21	0.24	512.42	728.808	730.695	412.247	879.72	743.55
conserved Plasmodium membrane protein, unknown function	PF3D7_0704300	PF07_0016-s1	Sporozoites & Blood Stages	TRUE	FALSE	FALSE	TRUE	FALSE	FALSE	FALSE	FALSE	FALSE	0	0.06	0.18	0	0.05	0.05	0	0	0	0	0	0.06	Group 4	5.3	1.4e-07	7.1e-07	2.5	0.014	0.038	1.3	0.088	0.13	0.15	0.65	0.82	0.65	0.61	0.73	2.8	0.013	0.02	63.0707	364.388	1046.41	52.4878	401.866	176.528
Plasmodium exported protein (PHISTa), unknown function	PF3D7_1001300	PF10_0017.2o2	Sporozoite	TRUE	FALSE	FALSE	FALSE	FALSE	FALSE	FALSE	FALSE	TRUE	0	0.03	0.03	0	0	0	0.06	0.15	0	0.05	0.35	0.06	Group 4	1.4	0.098	0.1	2.1	0.027	0.061	3.9	7.7e-06	2.5e-05	2.1	0.07	0.19	4.1	0.0002	0.00066	4.8	0.00023	0.00059	131.122	308.992	335.399	116.5	255.329	236.693
Plasmodium exported protein (hyp2), unknown function	PF3D7_1002000	PF10_0024.2o2	Blood Stages	TRUE	FALSE	FALSE	TRUE	FALSE	FALSE	FALSE	FALSE	FALSE	0	0.03	0.18	0	0.05	0	0	0	0	0	0	0.05	Group 4	5.2	2.8e-08	3.8e-07	2.8	0.00035	0.0099	1.6	0.0056	0.011	1.5	0.053	0.16	1.1	0.092	0.16	2.2	0.0032	0.0059	31.313	224.796	1236.47	6.7257	461.781	92.3626
Plasmodium exported protein (PHISTc), unknown function	PF3D7_1016600	PF10_0161e1s1	No MS data	TRUE	FALSE	FALSE	FALSE	FALSE	FALSE	FALSE	FALSE	TRUE	0	0	0.03	0.05	0.05	0.05	0.06	0.15	0	0.16	0.24	0.06	Group 4	1.9	0.035	0.037	2.2	0.035	0.072	1.8	0.054	0.085	-0.38	0.71	0.86	2.1	0.12	0.2	3.1	0.015	0.022	99.0786	204.664	399.28	412.041	324.419	335.906
duffy binding-like merozoite surface protein 2	PF3D7_1036300	PF10_0355.1o1	No MS data	TRUE	FALSE	FALSE	FALSE	FALSE	FALSE	FALSE	FALSE	TRUE	0.03	0.06	0.06	0	0	0	0.09	0.11	0	0.16	0.12	0.06	Group 4	2.3	0.024	0.026	0.89	0.46	0.54	2.1	0.018	0.033	0.27	0.73	0.86	1.5	0.18	0.27	3.9	0.0028	0.0052	276.185	475.223	556.624	173.834	257.612	165.769
liver stage antigen 1	PF3D7_1036400	PF10_0356-e1	No MS data	TRUE	FALSE	FALSE	FALSE	FALSE	FALSE	FALSE	FALSE	TRUE	0	0	0.09	0.05	0.09	0.05	0.02	0.19	0	0.16	0.35	0.1	Group 4	3.9	1e-05	1.9e-05	1.7	0.1	0.15	5.1	6.8e-08	2.7e-07	2.6	0.025	0.088	5.2	5.8e-06	2.7e-05	6.6	2.3e-07	1.4e-06	52.1168	198.269	647.278	193.902	465.216	443.921
liver stage antigen 1	PF3D7_1036400	PF10_0356-e2s1	No MS data	TRUE	FALSE	FALSE	FALSE	FALSE	FALSE	FALSE	FALSE	TRUE	0	0	0.06	0.05	0.09	0	0.02	0.11	0	0.11	0.18	0.06	Group 4	2.7	0.0012	0.0016	0.18	0.99	1	0.27	0.79	0.86	-2.2	0.078	0.21	0.25	0.88	0.93	1.9	0.091	0.11	225.103	352.27	807.926	340.217	316.299	348.354
DNA-directed RNA polymerase I subunit RPA2, putative	PF3D7_1134700	PF11_0358-e2s2	Blood Stages	TRUE	FALSE	FALSE	TRUE	FALSE	TRUE	FALSE	FALSE	TRUE	0.03	0.06	0.15	0	0.14	0.05	0.04	0.15	0	0.11	0.29	0.11	Group 4	2.8	0.0032	0.0041	2.6	0.0072	0.026	2.4	0.006	0.012	0.28	0.64	0.82	1.9	0.058	0.11	4.2	0.00091	0.0022	129.074	353.772	961.645	123.268	724.654	280.992
DEAD/DEAH box helicase, putative	PF3D7_1439100	PF14_0370e2s2	Sporozoites & Blood Stages	TRUE	FALSE	FALSE	TRUE	FALSE	FALSE	FALSE	FALSE	FALSE	0	0.09	0.24	0.05	0.05	0.05	0.02	0	0	0	0	0.08	Group 4	5	7.7e-07	2.5e-06	2.2	0.037	0.073	0.91	0.2	0.27	-1	0.37	0.57	0.36	0.69	0.79	2.8	0.0084	0.014	91.0707	496.78	1173.52	118.568	382.484	258.965
protein transport protein SEC7, putative	PF3D7_1442900	PF14_0407-s2	Sporozoites & Blood Stages	TRUE	FALSE	FALSE	TRUE	FALSE	FALSE	FALSE	FALSE	TRUE	0.03	0.09	0.12	0.05	0.09	0.05	0.06	0.17	0.09	0.16	0.24	0.11	Group 4	3.2	0.00015	0.00023	1.3	0.12	0.17	6	3.5e-10	2.3e-09	4.8	3e-05	0.00031	5.2	2.2e-06	1.1e-05	7.8	4.6e-10	8.1e-09	154.374	368.994	872.185	409.141	258.342	327.592
rhoptry neck protein 2	PF3D7_1452000	PF14_0495-s1	Sporozoites & Blood Stages	TRUE	FALSE	TRUE	TRUE	FALSE	TRUE	FALSE	TRUE	TRUE	0.06	0.21	0.27	0	0.14	0.09	0.13	0.17	0	0.16	0.29	0.18	Group 4	4.4	5.4e-07	1.8e-06	1.3	0.09	0.15	0.66	0.29	0.37	-2.6	0.11	0.25	1.4	0.15	0.23	1.9	0.083	0.11	424.386	911.967	1411.5	238.581	847.35	619.109
rhoptry neck protein 2	PF3D7_1452000	PF14_0495-s2	Sporozoites & Blood Stages	TRUE	FALSE	FALSE	TRUE	FALSE	TRUE	FALSE	TRUE	TRUE	0.09	0.09	0.18	0.05	0.18	0.05	0.13	0.13	0	0.16	0.18	0.13	Group 4	2.3	0.013	0.015	-0.81	0.51	0.59	1.4	0.085	0.13	0.51	0.73	0.86	1.1	0.39	0.52	2.4	0.028	0.041	557.908	1149.49	969.163	368.865	441.796	377.96
Plasmodium exported protein, unknown function	PF3D7_1476600	PF14_0736-e2	Sporozoites & Blood Stages	TRUE	FALSE	FALSE	TRUE	FALSE	FALSE	FALSE	FALSE	TRUE	0	0	0.12	0.05	0.05	0.05	0.06	0.17	0	0.16	0.29	0.09	Group 4	1.7	0.098	0.1	0.98	0.22	0.3	4.4	1.5e-06	5.5e-06	1.9	0.09	0.23	4.9	1.6e-05	6.3e-05	5.6	1.5e-05	5.9e-05	80.5465	200.813	817.727	426.662	677.784	573.562
erythrocyte membrane protein 1, PfEMP1	PF3D7_0200100	PFB0010w	Blood Stages	TRUE	FALSE	FALSE	TRUE	TRUE	TRUE	FALSE	TRUE	TRUE	0.03	0.06	0.15	0.14	0.14	0.09	0.11	0.13	0	0.11	0.24	0.11	Group 4	3	0.0016	0.0021	1.1	0.3	0.38	3.2	0.00051	0.0012	1.3	0.26	0.45	2.5	0.035	0.071	5.4	2.6e-05	9e-05	94.9579	400.376	722.201	454.54	660.876	261.135
cytoadherence linked asexual protein 3.1	PF3D7_0302500	PFC0120we1s1	Sporozoites & Blood Stages	TRUE	FALSE	FALSE	FALSE	FALSE	FALSE	FALSE	FALSE	TRUE	0	0.03	0	0.05	0.09	0.09	0.06	0.23	0	0.21	0.41	0.1	Group 4	2.3	0.0091	0.011	2.1	0.045	0.085	2.7	0.0043	0.0087	0.062	1	1	3	0.018	0.04	4.1	0.0013	0.0028	107.756	286.438	291.157	141.483	359.335	381.813
AP endonuclease (DNA-[apurinic or apyrimidinic site] lyase), putative	PF3D7_0305600	PFC0250c.1o1	Blood Stages	TRUE	FALSE	FALSE	FALSE	FALSE	FALSE	FALSE	FALSE	TRUE	0.03	0.03	0.03	0.05	0	0.05	0.06	0.11	0	0.11	0.18	0.05	Group 4	2.9	0.00069	0.00096	0.96	0.39	0.47	3.3	0.00031	0.00078	-0.49	0.46	0.66	5.1	2.4e-05	9.1e-05	3.9	0.00096	0.0022	156.373	294.235	307.475	136.761	159.371	138.449
conserved Plasmodium protein, unknown function	PF3D7_0407000	PFD0345c.1o1	Blood Stages	TRUE	FALSE	FALSE	TRUE	FALSE	TRUE	FALSE	FALSE	FALSE	0	0.06	0.12	0	0.14	0.05	0	0.02	0	0.05	0	0.07	Group 4	6.1	4.3e-10	2.5e-08	3.7	0.00014	0.0074	1.2	0.11	0.15	0.18	0.95	1	1.6	0.078	0.14	1.5	0.18	0.22	43.9035	422.818	962.82	36.8719	580.232	282.042
subpellicular microtubule protein 1, putative	PF3D7_0909500	PFI0460w	Sporozoites & Blood Stages	TRUE	TRUE	TRUE	TRUE	TRUE	TRUE	TRUE	TRUE	TRUE	0.18	0.24	0.18	0.18	0.23	0.18	0.26	0.21	0.18	0.11	0.35	0.21	Group 4	0.91	0.54	0.54	-0.71	0.64	0.7	1.4	0.12	0.17	-0.14	1	1	1.1	0.44	0.56	2.7	0.024	0.036	1214.48	1369.96	1271.14	976.591	927.467	1125.74
falstatin	PF3D7_0911900	PFI0580c-e2	Sporozoites & Blood Stages	TRUE	TRUE	TRUE	TRUE	FALSE	TRUE	TRUE	FALSE	FALSE	0.12	0.12	0.21	0.05	0.18	0.14	0.02	0.09	0.09	0.11	0.06	0.14	Group 4	3.8	0.00032	0.00048	2.6	0.026	0.06	3	0.00067	0.0016	1.9	0.078	0.21	2.8	0.019	0.042	3.9	0.00099	0.0023	613.113	680.933	1210.03	613.073	1484.71	1066.91
falstatin	PF3D7_0911900	PFI0580c.2o2	Sporozoites & Blood Stages	TRUE	FALSE	FALSE	FALSE	FALSE	TRUE	TRUE	FALSE	FALSE	0.03	0.03	0.09	0.05	0.18	0.18	0.02	0.04	0.09	0	0.06	0.09	Group 4	2.8	0.0034	0.0042	2.7	0.012	0.036	2	0.0064	0.013	1.8	0.04	0.13	1.3	0.14	0.22	2.9	0.0068	0.012	298.947	337.562	793.397	352.324	1122.14	818.104
transcription initiation factor TFIID subunit 7, putative	PF3D7_0929000	PFI1425w-e2	Blood Stages	TRUE	FALSE	FALSE	TRUE	TRUE	TRUE	TRUE	FALSE	FALSE	0	0.06	0.18	0.14	0.23	0.14	0.02	0.04	0	0.11	0	0.11	Group 4	3.5	0.00097	0.0013	2.8	0.017	0.043	1.2	0.17	0.23	-1.2	0.4	0.61	1.5	0.19	0.28	2.5	0.051	0.07	110.467	378.714	1085.99	647.753	1449.66	1052.42
ring-exported protein 3	PF3D7_0936300	PFI1755c.2o2	Blood Stages	TRUE	FALSE	FALSE	FALSE	FALSE	FALSE	FALSE	TRUE	TRUE	0	0.03	0.03	0	0	0	0.17	0.15	0.09	0.16	0.18	0.06	Group 4	2.4	0.0044	0.0053	2	0.034	0.072	4.8	3.6e-07	1.3e-06	1.9	0.15	0.31	4.7	8.1e-05	0.00029	6.8	3.6e-08	2.7e-07	138.965	288.413	267.633	68.5985	163.039	148.649
gametocyte exported protein 5	PF3D7_0936600	PFI1770w.2o2	Blood Stages	TRUE	FALSE	FALSE	TRUE	FALSE	TRUE	TRUE	FALSE	FALSE	0	0.06	0.21	0.09	0.14	0.14	0.02	0.09	0	0.05	0.18	0.12	Group 4	3.5	0.00039	0.00058	2.2	0.027	0.061	2.7	0.0018	0.004	1.5	0.26	0.45	1.8	0.11	0.18	4.5	0.00022	0.00058	199.884	486.935	843.458	363.012	640.713	518.864
ATP-dependent zinc metalloprotease FTSH 1	PF3D7_1239700	PFL1925we1s1	Blood Stages	TRUE	FALSE	FALSE	TRUE	FALSE	FALSE	FALSE	TRUE	TRUE	0.09	0.06	0.12	0.05	0.05	0.09	0.13	0.15	0.09	0.11	0.24	0.1	Group 4	2.6	0.0072	0.0085	0.068	0.94	0.96	5.1	3.2e-07	1.2e-06	3.9	0.0058	0.025	5.3	2.7e-05	0.0001	5.6	2.6e-05	9e-05	439.497	404.732	696.539	299.358	257.114	473.598
conserved Plasmodium protein, unknown function	PF3D7_1239800	PFL1930w-s5	Sporozoites & Blood Stages	TRUE	FALSE	FALSE	TRUE	FALSE	FALSE	FALSE	FALSE	FALSE	0	0.09	0.15	0	0.05	0.05	0.02	0.04	0	0	0.12	0.08	Group 4	4.1	3.9e-05	6.8e-05	1.1	0.33	0.41	1.1	0.14	0.2	-1.4	0.54	0.75	0.75	0.49	0.62	3.1	0.009	0.015	140.74	450.552	971.564	209.36	267.475	218.467
parasitophorous vacuolar protein 1	PF3D7_1129100	PF11_0302e1s1	Sporozoites & Blood Stages	TRUE	FALSE	FALSE	FALSE	FALSE	FALSE	FALSE	FALSE	TRUE	0	0	0.03	0	0	0	0.04	0.17	0.18	0.26	0.06	0.06	Group 4	1.6	0.053	0.056	-0.32	0.78	0.82	3.5	0.00014	0.00036	2.5	0.11	0.25	4.4	0.00039	0.0013	3.3	0.0037	0.0067	93.7107	104.164	201.782	98.2342	138.325	142.097
erythrocyte membrane protein 1, PfEMP1	PF3D7_0711700	PF07_0048e2s1	Sporozoites & Blood Stages	TRUE	FALSE	FALSE	FALSE	FALSE	TRUE	FALSE	FALSE	TRUE	0	0.03	0	0	0.18	0.05	0.09	0.23	0.18	0.16	0.35	0.11	Group 4	2.9	0.00092	0.0013	2.9	0.0064	0.024	5.2	1.1e-07	4.4e-07	3.6	0.023	0.084	5.3	1.4e-05	5.6e-05	6	5.1e-06	2.2e-05	62.1204	268.853	305.909	70.6834	516.539	315.109
conserved Plasmodium protein, unknown function	PF3D7_0409300	PFD0460c	Blood Stages	TRUE	FALSE	FALSE	FALSE	FALSE	FALSE	FALSE	FALSE	TRUE	0	0	0.03	0	0	0	0.06	0.15	0.09	0.21	0.12	0.05	Group 4	2.7	0.00025	0.00037	0.38	0.21	0.28	5.1	4.2e-08	1.7e-07	4.3	6e-05	0.00055	5.9	2.4e-07	1.5e-06	4.6	1.6e-05	6.1e-05	62.9244	29.535	320.469	15.5657	31.473	37.1593
erythrocyte binding antigen-175	PF3D7_0731500	MAL7P1.176-s2	Sporozoites & Blood Stages	TRUE	FALSE	FALSE	FALSE	FALSE	FALSE	FALSE	FALSE	TRUE	0	0.03	0	0	0	0.05	0.09	0.19	0.18	0.11	0.29	0.07	Group 4	1.5	0.073	0.076	0.7	0.29	0.38	6.8	3.1e-12	2.9e-11	5.5	6.2e-05	0.00055	6.9	1.3e-08	1.2e-07	7.6	1.9e-08	1.6e-07	117.271	150.048	190.927	115.496	119.684	270.632
Plasmodium exported protein, unknown function	PF3D7_1353100	PF13_0275e2s1	Blood Stages	TRUE	FALSE	FALSE	FALSE	FALSE	FALSE	FALSE	TRUE	TRUE	0	0	0	0	0.05	0.05	0.11	0.17	0.09	0.11	0.29	0.06	Group 4	2.3	0.00059	0.00084	2.1	0.0083	0.028	5.2	4.3e-08	1.8e-07	3.8	0.0023	0.011	5.9	1.6e-07	1.2e-06	5.4	9.1e-06	3.7e-05	8.99923	163.244	153.232	60.0239	199.359	139.577
parasite-infected erythrocyte surface protein	PF3D7_0501200	PFE0060w-e2	Blood Stages	TRUE	FALSE	FALSE	FALSE	FALSE	FALSE	FALSE	FALSE	TRUE	0	0	0	0	0	0	0.06	0.17	0.09	0.21	0.18	0.05	Group 4	0.87	0.12	0.12	1.3	0.05	0.094	5.8	7.4e-10	4.5e-09	3.5	0.00067	0.0037	5.8	1.2e-07	8.5e-07	7.3	1.1e-09	1.2e-08	18.1967	58.7382	58.9355	4.90752	82.1266	15.3593
early transcribed membrane protein 10.2	PF3D7_1033200	PF10_0323e1s1	No MS data	TRUE	FALSE	FALSE	FALSE	FALSE	TRUE	FALSE	FALSE	TRUE	0	0	0	0	0.14	0.05	0.04	0.19	0.18	0.11	0.29	0.08	Group 4	1.8	0.026	0.029	0.99	0.49	0.57	5.7	7.9e-09	4e-08	6.2	1.4e-05	0.00016	5.5	4.9e-06	2.3e-05	5.6	2e-05	7.4e-05	55.5814	86.1677	242.73	22.7918	359.958	298.794
conserved Plasmodium protein, unknown function	PF3D7_0407700	PFD0380c	Sporozoites & Blood Stages	TRUE	FALSE	FALSE	FALSE	FALSE	FALSE	FALSE	TRUE	TRUE	0	0.03	0.03	0	0.05	0.05	0.13	0.21	0	0.16	0.41	0.09	Group 4	2.7	0.0024	0.0031	0.39	0.72	0.78	3.5	0.00014	0.00036	0.49	0.69	0.84	2.4	0.037	0.075	6.7	4.1e-07	2.2e-06	170.566	321.719	494.159	128.096	262.388	248.047
nucleosome assembly protein	PF3D7_1203700	PFL0185c-e3	Sporozoites & Blood Stages	TRUE	FALSE	FALSE	TRUE	FALSE	FALSE	FALSE	FALSE	TRUE	0	0.09	0.15	0	0.05	0.05	0.02	0.23	0.18	0.16	0.35	0.13	Group 4	4.5	7.5e-06	1.5e-05	2.3	0.04	0.078	4.8	2.3e-07	8.8e-07	3.7	0.0065	0.027	4.9	5.7e-05	0.00021	5.3	4.1e-05	0.00013	269.494	1073.66	970.91	127.934	305.524	262.161
heat shock protein 40, type II	PF3D7_0501100.1	PFE0055ce3s1	No MS data	TRUE	FALSE	FALSE	FALSE	FALSE	FALSE	FALSE	FALSE	TRUE	0	0	0	0	0	0	0.06	0.26	0.09	0.26	0.35	0.08	Group 4	0.84	0.093	0.097	0.35	0.81	0.85	6.6	4.7e-11	3.3e-10	5	5.3e-05	0.0005	7	1.6e-08	1.4e-07	7.1	1.5e-08	1.3e-07	35.2707	26.3171	61.1948	4.73316	88.5958	52.827
merozoite surface protein 5	PF3D7_0206900.2	PFB0305c.1o2	No MS data	TRUE	FALSE	FALSE	FALSE	FALSE	FALSE	FALSE	TRUE	TRUE	0	0.03	0	0.05	0.05	0.05	0.17	0.11	0	0.21	0.06	0.05	Group 4	0.98	0.29	0.29	-0.04	0.99	1	3.7	8.5e-05	0.00024	0.034	1	1	4.6	0.00019	0.00064	4.9	0.0001	0.00029	137.256	203.75	193.618	252.591	284.09	314.7
high molecular weight rhoptry protein 3	PF3D7_0905400	PFI0265ce7s1	Sporozoites & Blood Stages	TRUE	FALSE	FALSE	TRUE	FALSE	TRUE	FALSE	FALSE	TRUE	0.06	0.06	0.18	0	0.14	0	0.06	0.21	0.45	0.16	0.12	0.13	Group 4	0.76	0.29	0.29	0.76	0.42	0.5	2.6	0.00071	0.0016	4.1	0.00064	0.0037	1.9	0.04	0.08	2.4	0.062	0.082	538.621	670.835	939.216	283.353	598.756	372.848
dynein heavy chain, putative	PF3D7_1122900	PF11_0240e2s5	Sporozoites & Blood Stages	TRUE	FALSE	TRUE	TRUE	FALSE	FALSE	FALSE	TRUE	TRUE	0.06	0.12	0.15	0.05	0.09	0.09	0.17	0.26	0.09	0.32	0.29	0.16	Group 4	2.7	0.0035	0.0043	0.69	0.65	0.71	4.8	9.7e-10	5.7e-09	3.1	0.015	0.057	5.1	1.2e-06	6.7e-06	5.6	3.4e-07	1.9e-06	449.603	726.753	830.327	410.774	627.836	500.154
merozoite surface protein	PF3D7_1035600	PF10_0347.1o1	Blood Stages	TRUE	FALSE	FALSE	FALSE	FALSE	FALSE	FALSE	TRUE	TRUE	0	0.03	0.09	0.05	0.09	0.09	0.15	0.15	0	0.16	0.24	0.1	Group 4	2.2	0.017	0.019	0.23	0.87	0.91	3.2	0.00027	0.0007	1.4	0.26	0.45	3	0.011	0.026	4.5	0.00025	0.00063	282.504	419.748	595.675	163.15	851.273	644.247
ring-infected erythrocyte surface antigen	PF3D7_1149200	PF11_0509-e2s1	Blood Stages	TRUE	FALSE	FALSE	FALSE	FALSE	FALSE	FALSE	FALSE	TRUE	0	0	0	0	0	0	0	0.23	0.18	0.21	0.29	0.07	Group 4	2	0.036	0.038	0.67	0.35	0.44	4.4	5e-06	1.7e-05	5.3	0.00028	0.0019	4	0.0024	0.007	4.3	0.0013	0.0028	143.569	295.295	228.844	109.717	194.236	209.011
erythrocyte membrane protein 1 (PfEMP1), exon 2	PF3D7_0223300	PFB1045w	No MS data	TRUE	FALSE	FALSE	FALSE	FALSE	FALSE	FALSE	TRUE	TRUE	0	0	0	0.05	0	0	0.13	0.19	0.09	0.16	0.29	0.06	Group 4	0.84	0.066	0.07	1.5	0.026	0.06	7.5	3.9e-14	6.9e-13	5.2	7.9e-07	2.6e-05	7.6	1.5e-11	8.3e-10	8.9	3.1e-12	1.7e-10	8.28103	45.4558	39.9149	69.5038	109.803	34.9204
serine repeat antigen 5	PF3D7_0207600	PFB0340ce2s1	Blood Stages	TRUE	FALSE	FALSE	TRUE	FALSE	FALSE	FALSE	TRUE	TRUE	0.03	0.06	0.12	0	0.05	0	0.15	0.26	0.09	0.16	0.47	0.12	Group 4	2.8	0.00061	0.00085	2.2	0.018	0.046	4.3	1.1e-08	5.5e-08	4.3	0.00078	0.0041	4.2	9.9e-06	4.2e-05	4.5	5.9e-05	0.00017	260.74	561.577	1364.26	166.792	400.954	284.552
apical membrane antigen 1	PF3D7_1133400	PF11_0344	Sporozoites & Blood Stages	TRUE	FALSE	FALSE	FALSE	FALSE	FALSE	FALSE	TRUE	TRUE	0	0	0	0	0	0	0.11	0.3	0.09	0.42	0.29	0.09	Group 4	2.4	6.7e-05	0.00011	0.25	0.36	0.44	8.4	8.9e-16	3.4e-14	7.8	8.4e-11	1.9e-08	8.4	7.3e-12	5.6e-10	8.8	3.7e-13	8.4e-11	13.2878	107.655	153.091	0	12.3901	10.5982
Plasmodium exported protein (PHISTb), unknown function	PF3D7_1102500	PF11_0037e2s1	Blood Stages	TRUE	FALSE	FALSE	FALSE	FALSE	TRUE	FALSE	TRUE	TRUE	0.06	0.06	0.09	0.05	0.23	0.09	0.21	0.3	0	0.32	0.47	0.17	Group 4	3.7	0.00048	0.0007	1.8	0.099	0.15	4.3	3e-05	8.7e-05	0.5	0.74	0.86	5	0.00013	0.00046	6	3.5e-05	0.00011	373.057	577.197	1223.34	313.391	688.267	436.515
heat shock protein 40, type II	PF3D7_0501100.2	PFE0055ce4s1	No MS data	TRUE	FALSE	FALSE	TRUE	FALSE	TRUE	FALSE	TRUE	TRUE	0	0.09	0.3	0	0.14	0.09	0.11	0.3	0.18	0.37	0.29	0.2	Group 4	4.6	8.8e-06	1.7e-05	0.35	0.78	0.82	6.5	1.8e-11	1.4e-10	5.7	7.2e-05	0.00059	6.6	9e-08	7.1e-07	6.8	2.3e-07	1.4e-06	164.056	493.656	1382.69	117.239	426.64	484.831
non-SERCA-type Ca2+ -transporting P-ATPase	PF3D7_1211900	PFL0590ce1s1	Sporozoites & Blood Stages	TRUE	FALSE	FALSE	TRUE	FALSE	FALSE	FALSE	TRUE	TRUE	0.06	0.09	0.15	0.05	0.05	0.05	0.17	0.23	0.18	0.26	0.24	0.13	Group 4	2.1	0.0045	0.0054	-1.6	0.13	0.19	4.4	2.7e-09	1.5e-08	4.2	0.00032	0.002	4.5	6.3e-06	2.9e-05	4.4	2.8e-05	9.4e-05	662.24	960.814	1286.43	354.448	255.93	369.391
reticulocyte binding protein 2 homologue b	PF3D7_1335300	MAL13P1.176e1s1	Blood Stages	TRUE	FALSE	FALSE	FALSE	FALSE	FALSE	FALSE	TRUE	TRUE	0	0.03	0.03	0	0.09	0	0.13	0.23	0.09	0.21	0.35	0.1	Group 4	2.9	0.0011	0.0015	0.91	0.33	0.42	5.3	3.8e-08	1.6e-07	3	0.042	0.13	5.5	6.9e-06	3.1e-05	6.7	7.1e-07	3.7e-06	125.703	318.958	527.834	86.4988	405.2	202.818
erythrocyte membrane protein 1, PfEMP1	PF3D7_0808600	PF08_0107e2s1	Sporozoite	TRUE	FALSE	FALSE	FALSE	FALSE	FALSE	FALSE	TRUE	TRUE	0	0	0	0	0	0	0.13	0.3	0.27	0.26	0.35	0.09	Group 4	2.4	0.0007	0.00097	0.91	0.12	0.18	7.1	5.2e-12	4.5e-11	3.2	0.017	0.063	7.7	1.2e-09	1.5e-08	8.9	3.3e-11	1.1e-09	59.2827	158.29	157.772	3.92082	88.8649	63.3457
erythrocyte membrane protein 1, PfEMP1	PF3D7_0617400	PFF0845c-s4	Sporozoites & Blood Stages	TRUE	FALSE	FALSE	FALSE	FALSE	FALSE	FALSE	TRUE	TRUE	0	0	0.03	0	0.05	0	0.21	0.36	0.18	0.32	0.53	0.12	Group 4	2.5	0.0018	0.0023	1.7	0.099	0.15	7.5	2.5e-12	2.6e-11	4.6	0.00093	0.0048	8.1	3.9e-10	6e-09	8.7	4.6e-10	8.1e-09	23.5373	115.476	293.243	39.6767	314.717	153.688
conserved Plasmodium protein, unknown function	PF3D7_1024800	PF10_0242e2s2	No MS data	TRUE	FALSE	FALSE	TRUE	FALSE	FALSE	FALSE	TRUE	TRUE	0	0.06	0.18	0	0.09	0	0.15	0.3	0.27	0.26	0.35	0.15	Group 4	3.8	6.7e-05	0.00011	2.4	0.018	0.046	6.9	1.2e-12	1.3e-11	6.7	5.6e-06	0.00011	6.7	1.1e-07	8.5e-07	7.4	2.4e-08	2e-07	95.3971	525.456	956.905	58.0205	527.048	156.811
Plasmodium exported protein (PHISTb), unknown function	PF3D7_1477500	PF14_0746.2o2	Blood Stages	TRUE	FALSE	FALSE	FALSE	FALSE	FALSE	FALSE	TRUE	TRUE	0	0	0	0	0.05	0	0.11	0.26	0.09	0.26	0.35	0.08	Group 4	1.4	0.0059	0.007	0.79	0.13	0.19	6.9	6.8e-12	5.7e-11	5.4	2.2e-07	1e-05	7.1	1.6e-10	3.1e-09	7.7	1.2e-10	2.9e-09	5.26505	10.4853	135.774	0	305.58	72.443
erythrocyte binding antigen-181	PF3D7_0102500	PFA0125ce1s2	Sporozoites & Blood Stages	TRUE	FALSE	FALSE	FALSE	FALSE	FALSE	FALSE	FALSE	TRUE	0	0	0	0	0	0	0.09	0.23	0	0.21	0.41	0.07	Group 4	1.2	0.12	0.12	0.19	0.9	0.93	4.4	1.6e-05	4.9e-05	1.5	0.26	0.45	3.6	0.0046	0.012	7.3	4.6e-07	2.4e-06	49.9211	166.06	130.994	34.3964	69.7213	65.9042
antigen 332, DBL-like protein	PF3D7_1149000	PF11_0506-s1	Blood Stages	TRUE	FALSE	FALSE	FALSE	FALSE	FALSE	FALSE	TRUE	TRUE	0.03	0.03	0.06	0	0	0	0.21	0.32	0.18	0.26	0.47	0.11	Group 4	2.7	0.00059	0.00084	0.074	0.51	0.58	6.4	1.1e-09	6.5e-09	3.3	0.0012	0.0061	5.3	1.7e-05	6.8e-05	9.5	2.8e-11	1.1e-09	256.57	249.992	422.614	17.6721	37.4877	9.23741
Plasmodium exported protein (PHISTc), unknown function	PF3D7_0801000	PF08_0137e2s2	Blood Stages	TRUE	FALSE	FALSE	FALSE	FALSE	FALSE	FALSE	TRUE	TRUE	0	0	0.03	0	0	0	0.23	0.36	0.09	0.47	0.41	0.11	Group 4	2.1	4.1e-05	7e-05	-0.12	0.55	0.62	9.1	3.9e-16	1.8e-14	6.2	8.1e-09	6.1e-07	10	1.7e-15	3.9e-13	9.3	8.4e-13	9.6e-11	0	41.9783	140.928	4.74752	0	0
erythrocyte membrane protein 1, PfEMP1	PF3D7_0420700	PFD0995ce2s1	Blood Stages	TRUE	FALSE	TRUE	TRUE	FALSE	TRUE	TRUE	TRUE	TRUE	0.06	0.15	0.15	0.09	0.23	0.18	0.28	0.43	0.27	0.37	0.59	0.25	Group 4	2.2	0.0017	0.0022	1.6	0.052	0.098	4.1	1.3e-08	5.9e-08	2.2	0.11	0.25	4.3	1.1e-06	6.2e-06	5.1	1.6e-06	7.9e-06	664.228	958.763	1188.1	500.931	1033.02	1056.52
ring-infected erythrocyte surface antigen	PF3D7_0102200	PFA0110we2s2	Blood Stages	TRUE	FALSE	FALSE	FALSE	FALSE	FALSE	FALSE	FALSE	TRUE	0.03	0.06	0.09	0	0.05	0.05	0.09	0.28	0.27	0.21	0.35	0.13	Group 4	3.2	0.0006	0.00085	0.83	0.33	0.42	4.3	1.7e-05	5.1e-05	6	8.3e-05	0.00063	3.2	0.019	0.041	4.5	0.0015	0.0031	173.799	634.088	699.773	154.789	363.994	323.912
merozoite surface protein 7	PF3D7_1335100	PF13_0197	Blood Stages	TRUE	FALSE	FALSE	FALSE	FALSE	FALSE	FALSE	TRUE	TRUE	0	0	0	0	0	0.05	0.15	0.32	0.18	0.21	0.53	0.1	Group 4	1.8	0.022	0.024	1.5	0.07	0.12	7.7	4.2e-13	5e-12	6.2	3.6e-06	8.2e-05	7.6	8.4e-10	1.1e-08	8.9	1.7e-09	1.7e-08	35.1056	77.2175	131.943	0.312341	93.5915	123.261
conserved Plasmodium protein, unknown function	PF3D7_1014100	PF10_0138-s1	No MS data	TRUE	FALSE	FALSE	FALSE	FALSE	FALSE	FALSE	TRUE	TRUE	0	0.06	0.09	0.05	0.05	0.05	0.11	0.32	0.18	0.32	0.41	0.14	Group 4	4.2	9.4e-06	1.8e-05	0.6	0.49	0.57	7.2	3.2e-12	2.9e-11	6.3	4.9e-06	0.0001	7.1	4.5e-08	3.7e-07	8	8.8e-09	8e-08	21.1634	243.959	985.022	137.351	145.482	257.738
merozoite surface protein 1	PF3D7_0930300	PFI1475w-s1	Sporozoites & Blood Stages	TRUE	FALSE	FALSE	FALSE	FALSE	FALSE	FALSE	TRUE	TRUE	0	0.03	0.03	0	0	0	0.11	0.26	0.09	0.26	0.35	0.09	Group 4	2.6	0.0031	0.004	2.3	0.016	0.043	6	2.7e-09	1.5e-08	6.1	1.4e-05	0.00016	5.6	7.1e-06	3.1e-05	6.3	1.6e-05	6.1e-05	62.2193	200.283	307.998	73.1442	275.841	186.406
sexual stage-specific protein precursor	PF3D7_0406200	PFD0310w	Sporozoites & Blood Stages	TRUE	FALSE	FALSE	FALSE	FALSE	TRUE	FALSE	TRUE	TRUE	0	0	0.06	0	0.14	0.09	0.15	0.38	0.36	0.47	0.29	0.16	Group 4	3.3	0.00014	0.00021	2.5	0.011	0.034	8.6	8.4e-15	1.6e-13	7.8	2e-07	1e-05	8.7	2.1e-10	3.7e-09	9	2.1e-11	9.7e-10	33.6314	128.119	435.105	73.0268	520.262	391.243
merozoite surface protein 4	PF3D7_0207000	PFB0310c.1o2	Blood Stages	TRUE	FALSE	FALSE	FALSE	FALSE	FALSE	TRUE	TRUE	TRUE	0.03	0.09	0.09	0	0.09	0.14	0.21	0.28	0	0.26	0.47	0.15	Group 4	2.9	0.0037	0.0046	0.62	0.48	0.57	5.7	2.7e-08	1.2e-07	2.5	0.058	0.17	6.5	4.9e-07	2.9e-06	7	4.9e-06	2.2e-05	185.333	511.035	512.432	123.6	472.145	551.549
early transcribed membrane protein 4	PF3D7_0423700	PFD1120c.1o1	Blood Stages	TRUE	FALSE	FALSE	FALSE	FALSE	TRUE	TRUE	TRUE	TRUE	0.03	0.03	0.06	0.09	0.14	0.14	0.23	0.45	0.36	0.42	0.53	0.19	Group 4	2.1	0.012	0.014	1.5	0.088	0.14	5.4	3.7e-10	2.4e-09	4.1	0.003	0.013	5.3	3.8e-06	1.9e-05	6.3	1.6e-07	1e-06	254.436	452.492	559.028	311.431	867.987	901.888
erythrocyte membrane protein 1, PfEMP1	PF3D7_0800200	PF08_0141e2s1	Sporozoites & Blood Stages	TRUE	FALSE	FALSE	FALSE	FALSE	FALSE	FALSE	TRUE	TRUE	0	0	0.06	0.05	0.05	0	0.26	0.43	0.27	0.47	0.47	0.15	Group 4	1.3	0.12	0.12	0.57	0.51	0.59	7.9	9.3e-13	1.1e-11	4.1	0.0059	0.025	9	6.4e-11	2.1e-09	9.2	6e-10	9.7e-09	120.94	149.537	327.924	111.019	194.214	41.4443
probable protein, unknown function	PF3D7_1035900	PF10_0351.1o1	Blood Stages	TRUE	FALSE	FALSE	FALSE	FALSE	FALSE	TRUE	TRUE	TRUE	0	0	0.06	0	0.05	0.14	0.19	0.45	0.36	0.53	0.41	0.17	Group 4	3.3	0.0006	0.00085	3.1	0.003	0.02	7.7	5.4e-14	8.9e-13	6.8	1.7e-05	0.00018	7.4	3.9e-08	3.3e-07	8.6	1.5e-10	3.5e-09	100.341	284.024	642.038	74.4786	658.174	528.828
heat shock protein 70	PF3D7_0818900	PF08_0054	Sporozoites & Blood Stages	TRUE	FALSE	FALSE	FALSE	FALSE	TRUE	FALSE	TRUE	TRUE	0.03	0.06	0.09	0	0.14	0.05	0.23	0.49	0.45	0.47	0.53	0.2	Group 4	3.5	0.00059	0.00084	1.7	0.087	0.14	6.4	5.4e-11	3.6e-10	7.5	6.2e-06	0.00011	6	9e-07	5.1e-06	6.2	5.6e-06	2.4e-05	293.597	499.683	832.651	212.66	442.197	359.994
serine repeat antigen 4	PF3D7_0207700	PFB0345c_2o4	Sporozoites & Blood Stages	TRUE	FALSE	FALSE	TRUE	FALSE	FALSE	FALSE	TRUE	TRUE	0.03	0.06	0.12	0	0	0	0.32	0.7	0.55	0.74	0.76	0.25	Group 4	2.9	0.0021	0.0026	0.094	0.89	0.92	8.8	8e-15	1.6e-13	6.3	0.00021	0.0015	9.3	2.8e-10	4.6e-09	9.9	5.9e-11	1.7e-09	252.987	359.667	545.598	35.5909	109.821	99.8046
Pfmc-2TM Maurer's cleft two transmembrane protein	PF3D7_1100800	PF11_0014.2o2	Blood Stages	TRUE	TRUE	FALSE	FALSE	FALSE	FALSE	TRUE	TRUE	TRUE	0.12	0.06	0.03	0.05	0.09	0.14	0.43	0.55	0.36	0.53	0.71	0.22	Group 4	0.62	0.37	0.37	-1.1	0.54	0.62	4.5	3.8e-08	1.6e-07	1.8	0.18	0.36	5.5	2e-07	1.3e-06	5.1	1.8e-05	6.6e-05	596.954	623.263	590.472	426.991	779.236	632.141
erythrocyte membrane protein 1, PfEMP1	PF3D7_0800300	PF08_0140e2s1	Sporozoites & Blood Stages	TRUE	FALSE	FALSE	FALSE	FALSE	FALSE	FALSE	TRUE	TRUE	0.03	0.06	0.06	0.09	0.05	0.09	0.34	0.55	0.27	0.68	0.59	0.21	Group 4	2.7	0.0076	0.009	0.94	0.34	0.43	7.7	1.7e-11	1.4e-10	3.4	0.046	0.14	8.3	6.8e-09	6.8e-08	9.9	2e-10	4.2e-09	400.858	497.432	522.862	369.384	331.436	378.306
early transcribed membrane protein 10.1	PF3D7_1001500	PF10_0019.1o1	Blood Stages	TRUE	FALSE	FALSE	FALSE	FALSE	FALSE	FALSE	TRUE	TRUE	0	0	0	0	0	0	0.3	0.62	0.45	0.68	0.65	0.18	Group 4	2.1	0.018	0.02	1	0.36	0.44	7.6	1.3e-13	1.8e-12	6.4	1.3e-05	0.00016	8.8	3.9e-11	1.8e-09	7.1	4.5e-06	2e-05	94.0751	169.074	293.814	199.125	191.221	259.412
exonuclease, putative	PF3D7_1106300	PF11_0074_2o6	No MS data	TRUE	FALSE	FALSE	TRUE	FALSE	TRUE	TRUE	TRUE	TRUE	0	0.06	0.3	0.05	0.14	0.14	0.13	0.15	0	0.05	0.35	0.16	Group 2	5.8	3.8e-07	1.4e-06	1.6	0.24	0.32	4	2.6e-05	7.4e-05	2.1	0.12	0.27	3.1	0.012	0.029	6.3	2.3e-06	1.1e-05	170.907	1038.45	3694.04	199.941	1277.8	1382.02
GTP-binding protein, putative	PF3D7_0414700	PFD0710w.1o1	Sporozoites & Blood Stages	TRUE	FALSE	FALSE	TRUE	FALSE	TRUE	TRUE	TRUE	TRUE	0.03	0.09	0.3	0.05	0.18	0.14	0.15	0.21	0.18	0.11	0.35	0.19	Group 2	4.4	8.6e-06	1.6e-05	2.3	0.054	0.099	3.6	1.7e-05	5e-05	1.5	0.34	0.54	3.7	0.0006	0.0019	4.8	3.1e-05	0.0001	365.463	857.293	2367.89	356.079	945.733	710.504
bromodomain protein, putative	PF3D7_0110500	PFA0510we1s3	Sporozoites & Blood Stages	TRUE	FALSE	TRUE	TRUE	FALSE	TRUE	TRUE	TRUE	TRUE	0.09	0.21	0.24	0.09	0.18	0.14	0.13	0.23	0.18	0.11	0.41	0.21	Group 2	1.8	0.0066	0.0079	1.3	0.1	0.16	0.73	0.15	0.22	-0.4	1	1	0.99	0.42	0.55	1.2	0.052	0.07	679.721	1260.06	2201.98	503.672	946.13	724.178
conserved Plasmodium protein, unknown function	PF3D7_1346400	MAL13P1.234-e1s4	Sporozoites & Blood Stages	TRUE	FALSE	TRUE	TRUE	FALSE	TRUE	TRUE	TRUE	TRUE	0.06	0.27	0.58	0.09	0.59	0.45	0.11	0.23	0.09	0.21	0.35	0.39	Group 2	4.1	1.5e-06	3.9e-06	3.1	0.00039	0.0099	0.92	0.038	0.062	-1.5	0.6	0.8	1.1	0.075	0.14	2.3	0.0098	0.016	722.576	2286.73	6531.73	549.223	4588.94	3057.76
conserved Plasmodium protein, unknown function	PF3D7_0920700	PFI1015w.1o1	No MS data	TRUE	FALSE	TRUE	TRUE	TRUE	TRUE	TRUE	FALSE	TRUE	0.06	0.15	0.42	0.18	0.32	0.32	0.04	0.19	0.27	0.16	0.18	0.27	Group 2	4.3	6.6e-06	1.3e-05	2.4	0.027	0.061	1.9	0.012	0.022	3	0.043	0.13	1.5	0.11	0.19	1.7	0.086	0.11	495.379	1847.25	3879.28	1045.77	2088.15	2601.13
bromodomain protein, putative	PF3D7_0110500	PFA0510we1s2	Sporozoites & Blood Stages	TRUE	FALSE	TRUE	TRUE	FALSE	TRUE	TRUE	TRUE	TRUE	0.03	0.27	0.45	0.09	0.36	0.32	0.15	0.17	0.09	0.21	0.18	0.3	Group 2	5.1	1.9e-06	4.7e-06	3	0.011	0.033	2.4	0.0069	0.013	0.63	0.67	0.83	3.3	0.011	0.025	2.5	0.022	0.033	442.796	2162.6	4972.32	607.46	2654.94	2386.39
erythrocyte membrane protein 1, PfEMP1	PF3D7_0711700	PFA0430ce1s1	Sporozoites & Blood Stages	TRUE	FALSE	TRUE	TRUE	TRUE	TRUE	TRUE	TRUE	TRUE	0.03	0.15	0.42	0.14	0.41	0.18	0.11	0.23	0.09	0.16	0.41	0.27	Group 2	4.3	0.00011	0.00017	3.6	0.0033	0.02	4.6	5.6e-06	1.9e-05	3.6	0.019	0.069	4.2	0.0019	0.0057	5.6	3e-05	0.0001	324.536	1015.17	3964.45	436.621	2677.49	1011.06
conserved Plasmodium protein, unknown function	PF3D7_1133200	PF11_0342e1s2	Blood Stages	TRUE	TRUE	TRUE	TRUE	TRUE	TRUE	TRUE	FALSE	TRUE	0.12	0.3	0.58	0.23	0.59	0.41	0.06	0.26	0.09	0.16	0.47	0.4	Group 2	2.5	0.0025	0.0032	2.7	0.0053	0.023	1.4	0.095	0.14	0.73	0.43	0.64	1.3	0.52	0.65	2.1	0.045	0.063	905.834	2753.86	7179.37	1265.17	4607.27	3266.47
conserved Plasmodium protein, unknown function	PF3D7_1211200	PFL0555ce1s1	Sporozoites & Blood Stages	TRUE	FALSE	TRUE	TRUE	FALSE	TRUE	TRUE	TRUE	TRUE	0.03	0.15	0.21	0.09	0.41	0.27	0.19	0.21	0.09	0.05	0.47	0.24	Group 2	3.1	0.00033	0.00049	3.6	6.8e-05	0.0052	2.9	0.00027	0.0007	2	0.33	0.54	2.6	0.0085	0.022	3.9	0.00027	0.00067	432.383	807.256	1812.17	699.118	1660.74	1278.19
conserved Plasmodium protein, unknown function	PF3D7_1364400	MAL13P1.323e1s1	Sporozoites & Blood Stages	TRUE	TRUE	TRUE	TRUE	FALSE	TRUE	TRUE	FALSE	TRUE	0.12	0.27	0.45	0.09	0.36	0.23	0.04	0.15	0.09	0.16	0.18	0.28	Group 2	3.9	4.9e-06	1e-05	1.6	0.13	0.19	1.4	0.021	0.037	0.93	0.41	0.61	1.9	0.028	0.058	1.3	0.12	0.15	1001.21	3189.28	6944.25	429.836	1851.37	1882.98
MSP7-like protein	PF3D7_1335000	PF13_0196	No MS data	TRUE	TRUE	TRUE	TRUE	FALSE	FALSE	FALSE	TRUE	TRUE	0.27	0.27	0.3	0.05	0.09	0.05	0.15	0.19	0.09	0.21	0.24	0.2	Group 2	2.6	0.0041	0.005	-1.3	0.28	0.36	-0.27	0.92	0.93	-2.5	0.15	0.31	0.0099	0.68	0.79	0.87	0.39	0.43	2067.53	2058.19	2297.01	450.335	626.5	557.858
petidase, M16 family	PF3D7_1121800	PF11_0226-s1	No MS data	TRUE	TRUE	TRUE	TRUE	TRUE	TRUE	TRUE	TRUE	TRUE	0.15	0.33	0.58	0.23	0.45	0.36	0.23	0.23	0.09	0.16	0.41	0.38	Group 2	3.4	0.00014	0.00021	1.6	0.092	0.15	1.3	0.073	0.11	-0.53	0.54	0.75	1.2	0.15	0.24	2.6	0.013	0.02	1146.07	3029.13	5309.45	903.936	3589.01	3097.03
DnaJ protein, putative	PF3D7_1149600	PF11_0513.2o2	Blood Stages	TRUE	FALSE	TRUE	TRUE	FALSE	TRUE	TRUE	TRUE	TRUE	0.03	0.12	0.33	0.09	0.32	0.18	0.21	0.23	0.18	0.32	0.18	0.24	Group 2	3.7	7.1e-06	1.4e-05	1.6	0.09	0.15	2	0.0021	0.0045	-0.92	0.77	0.87	2.9	0.0026	0.0074	3	0.0021	0.0043	432.27	1249.99	2348.28	436.454	2497.83	1547.46
conserved Plasmodium protein, unknown function	PF3D7_1346400	MAL13P1.234-e1s1	Sporozoites & Blood Stages	TRUE	TRUE	TRUE	TRUE	TRUE	TRUE	TRUE	FALSE	TRUE	0.27	0.33	0.64	0.32	0.59	0.59	0.09	0.23	0	0.16	0.47	0.44	Group 2	4.9	1.8e-06	4.5e-06	3.3	0.0043	0.022	1.3	0.3	0.38	0.47	0.57	0.77	-0.0027	0.91	0.94	3.4	0.0092	0.015	1175.11	3889.16	10367.8	1577.85	8205.4	6320.47
mRNA cap guanine-N7 methyltransferase, putative	PF3D7_0705000	PF07_0020-e1s2	Sporozoites & Blood Stages	TRUE	TRUE	TRUE	TRUE	TRUE	TRUE	TRUE	TRUE	TRUE	0.18	0.3	0.64	0.18	0.45	0.55	0.19	0.23	0.09	0.21	0.35	0.41	Group 2	3.5	1.5e-06	3.9e-06	2.2	0.0054	0.023	0.41	0.26	0.33	-1.1	0.42	0.63	-0.46	0.87	0.93	2.3	0.0076	0.013	1311.89	2704.3	6567.88	721.126	6169.95	3165.58
ATP-dependent RNA helicase DHX57, putative	PF3D7_0310500	PFC0440ce1s3	Sporozoites & Blood Stages	TRUE	TRUE	TRUE	TRUE	FALSE	TRUE	TRUE	TRUE	TRUE	0.18	0.21	0.61	0	0.41	0.41	0.11	0.17	0.09	0.05	0.35	0.34	Group 2	5.1	1.1e-06	3.3e-06	3.6	0.0017	0.015	2.3	0.011	0.02	0.94	0.53	0.75	1.5	0.22	0.33	3.9	0.001	0.0023	1106.02	2544.35	7858.56	284.425	4397	2568.7
conserved Plasmodium protein, unknown function	PF3D7_1448700	PF14_0465.1o1	Sporozoites & Blood Stages	TRUE	TRUE	TRUE	TRUE	TRUE	TRUE	TRUE	TRUE	TRUE	0.15	0.21	0.42	0.41	0.64	0.59	0.13	0.21	0.27	0.16	0.24	0.37	Group 2	2.7	0.012	0.014	3.1	0.0021	0.016	0.27	0.66	0.75	-0.027	0.9	0.97	-0.33	0.91	0.94	1.1	0.27	0.3	914.746	2083.62	3942.65	2651.49	3563.56	4072.2
conserved Plasmodium protein, unknown function	PF3D7_1346400	MAL13P1.234-e1s3	Sporozoites & Blood Stages	TRUE	TRUE	TRUE	TRUE	TRUE	TRUE	TRUE	TRUE	TRUE	0.15	0.24	0.67	0.18	0.64	0.55	0.11	0.3	0.18	0.21	0.47	0.45	Group 2	3.9	1.1e-06	3.2e-06	2.4	0.0011	0.013	1.1	0.076	0.11	-0.52	0.54	0.75	1.6	0.091	0.16	1.5	0.03	0.043	1041.61	2824.95	9667.08	936.164	6384.13	4383.98
conserved Plasmodium protein, unknown function	PF3D7_0716300	MAL7P1.77e1s1	Sporozoites & Blood Stages	TRUE	FALSE	TRUE	TRUE	FALSE	TRUE	TRUE	TRUE	TRUE	0.06	0.24	0.55	0	0.27	0.23	0.13	0.28	0.09	0.21	0.47	0.32	Group 2	7.3	5.6e-09	1.6e-07	4.1	0.0011	0.013	5.6	2.6e-08	1.2e-07	2.5	0.07	0.19	5.5	9.5e-06	4.1e-05	7.7	4.3e-08	3.1e-07	488.381	2249.43	7514.13	48.3926	3192.48	1298.29
kelch domain-containing protein, putative	PF3D7_1125800	PF11_0268_1o4	Sporozoites & Blood Stages	TRUE	TRUE	TRUE	TRUE	TRUE	TRUE	TRUE	TRUE	TRUE	0.42	0.55	0.64	0.18	0.41	0.32	0.17	0.26	0.18	0.21	0.35	0.43	Group 2	3.3	0.00021	0.00032	1.9	0.39	0.48	-0.32	0.86	0.89	-2.8	0.21	0.4	0.37	1	1	0.51	0.54	0.56	2568.64	3478.06	4564.8	969.574	2241.5	1816.64
XPA binding protein 1, putative	PF3D7_1201500	PFL0075w.1o1	Blood Stages	TRUE	FALSE	TRUE	TRUE	FALSE	TRUE	TRUE	TRUE	TRUE	0.06	0.12	0.39	0.09	0.27	0.23	0.15	0.36	0.36	0.32	0.41	0.29	Group 2	4	1e-05	1.9e-05	1.2	0.22	0.3	3.8	2.3e-07	8.8e-07	4.1	0.00078	0.0041	2.9	0.0028	0.0078	4.6	7.8e-06	3.2e-05	575.179	1280.66	3586.63	560.972	1665.35	1047.28
SET domain protein, putative	PF3D7_0629700	PFF1440w-s5	Sporozoites & Blood Stages	TRUE	TRUE	TRUE	TRUE	TRUE	TRUE	TRUE	TRUE	TRUE	0.15	0.39	0.48	0.23	0.45	0.41	0.17	0.34	0.18	0.26	0.53	0.41	Group 2	2.5	6.3e-05	0.00011	1.4	0.06	0.11	1.6	0.0021	0.0045	1.4	0.39	0.6	1.2	0.042	0.083	2.1	0.0013	0.0028	1011.09	2033.63	3547.11	1032.94	2098.51	2577.9
rhoptry neck protein 12	PF3D7_1017100	PF10_0166.1o1	Sporozoites & Blood Stages	TRUE	FALSE	TRUE	TRUE	FALSE	TRUE	TRUE	TRUE	TRUE	0.06	0.15	0.3	0.05	0.32	0.23	0.17	0.19	0.18	0.16	0.24	0.23	Group 2	3.4	0.00066	0.00092	3	0.0045	0.022	2.6	0.0023	0.0048	2.7	0.11	0.25	1.2	0.32	0.45	4.2	0.00017	0.00047	408.976	882.504	1563.08	364.831	1588.71	1068.26
conserved Plasmodium protein, unknown function	PF3D7_0825700	PF08_0024.1o1	No MS data	TRUE	TRUE	TRUE	TRUE	TRUE	TRUE	TRUE	TRUE	TRUE	0.42	0.45	0.61	0.18	0.32	0.36	0.15	0.3	0.27	0.32	0.29	0.41	Group 2	3.1	0.00022	0.00034	-0.48	0.89	0.92	-0.8	0.8	0.87	-2.8	0.2	0.38	-0.64	0.9	0.94	0.32	0.72	0.74	2198.11	4246.5	8475.68	1098.58	4032.25	3415.96
conserved Plasmodium protein, unknown function	PF3D7_0903500	PFI0170we1s1	Sporozoites & Blood Stages	TRUE	TRUE	TRUE	TRUE	TRUE	TRUE	TRUE	TRUE	TRUE	0.3	0.33	0.61	0.23	0.59	0.5	0.26	0.4	0.27	0.32	0.59	0.47	Group 2	3.1	1.7e-05	3e-05	1.5	0.035	0.073	0.9	0.028	0.047	0.29	0.58	0.78	0.89	0.12	0.2	1.3	0.024	0.036	2319.87	3557.55	12138.3	1292.79	6586.5	4734.48
MSP7-like protein	PF3D7_1334800	MAL13P1.174.1o1	Blood Stages	TRUE	FALSE	TRUE	TRUE	FALSE	TRUE	TRUE	TRUE	TRUE	0	0.15	0.39	0	0.23	0.14	0.15	0.28	0.09	0.26	0.41	0.25	Group 2	4	2.7e-06	6.3e-06	2.3	0.018	0.046	2.3	0.0011	0.0024	0.54	0.49	0.7	1.5	0.086	0.15	4.4	4.4e-05	0.00014	413.787	914.963	3269.62	245.56	1605.93	1036.34
conserved Plasmodium membrane protein, unknown function	PF3D7_1221900	PFL1055c.1o1	Blood Stages	TRUE	TRUE	TRUE	TRUE	TRUE	TRUE	TRUE	TRUE	TRUE	0.21	0.27	0.61	0.14	0.5	0.5	0.19	0.34	0.18	0.32	0.47	0.43	Group 2	3.7	3.2e-07	1.2e-06	1.1	0.079	0.13	1.2	0.0087	0.016	0.54	0.64	0.82	0.41	0.096	0.17	2.4	0.0025	0.0048	1250	3265.22	6738.38	1027.08	3930.49	2867.81
DNA topoisomerase 2	PF3D7_1433500	PF14_0316e1s1	Sporozoites & Blood Stages	TRUE	FALSE	TRUE	TRUE	FALSE	TRUE	TRUE	TRUE	TRUE	0.06	0.3	0.61	0.05	0.45	0.36	0.21	0.34	0.27	0.32	0.41	0.41	Group 2	6	6.8e-08	5.2e-07	3.2	0.013	0.036	3.8	1.4e-05	4.5e-05	2.2	0.12	0.25	4.2	0.00044	0.0014	4.5	0.00026	0.00065	883.445	2691.05	9772.26	353.171	6360.13	4305.59
conserved Plasmodium protein, unknown function	PF3D7_0407700	PFD0380ce2s2	Sporozoites & Blood Stages	TRUE	TRUE	TRUE	TRUE	TRUE	TRUE	TRUE	TRUE	TRUE	0.24	0.39	0.64	0.41	0.64	0.64	0.23	0.34	0.18	0.21	0.59	0.5	Group 2	1.6	0.014	0.016	1.8	0.015	0.041	-0.057	0.72	0.8	-0.48	0.29	0.49	-1.4	0.65	0.76	1.7	0.042	0.06	1957.99	3509.19	6109.17	2843.08	5572.33	4289.08
translocon component PTEX150	PF3D7_1436300	PF14_0344e1s1	Sporozoites & Blood Stages	TRUE	TRUE	TRUE	TRUE	FALSE	TRUE	TRUE	FALSE	TRUE	0.12	0.3	0.55	0.05	0.45	0.27	0.06	0.32	0.36	0.26	0.35	0.38	Group 2	6.4	4.4e-07	1.5e-06	4.4	0.001	0.013	4.6	1.1e-05	3.4e-05	6	0.00028	0.0019	2.9	0.026	0.054	5.7	5.6e-05	0.00017	622.034	2726.92	7419.5	145.541	3414.61	2957.13
antigen 332, DBL-like protein	PF3D7_1149000	PF11_0506-s4	Blood Stages	TRUE	TRUE	TRUE	TRUE	FALSE	TRUE	TRUE	TRUE	TRUE	0.18	0.18	0.3	0.05	0.27	0.18	0.13	0.23	0	0.32	0.29	0.24	Group 2	3.3	0.00014	0.00021	-0.22	0.97	0.98	1.8	0.026	0.044	0.65	0.92	0.97	2.4	0.015	0.033	1.8	0.09	0.11	1446.71	1783.76	2655.76	412.696	793.176	748.761
zinc finger protein, putative	PF3D7_1208800	PFL0440ce1s1	Sporozoites & Blood Stages	TRUE	TRUE	TRUE	TRUE	TRUE	TRUE	TRUE	TRUE	TRUE	0.33	0.45	0.64	0.23	0.5	0.41	0.21	0.36	0.27	0.26	0.53	0.46	Group 2	3	4e-06	8.7e-06	0.81	0.12	0.18	0.24	0.1	0.15	-0.94	0.88	0.96	-0.22	0.56	0.68	1.5	0.014	0.022	2583.07	5313.73	10889.2	913.425	5655.23	4966.62
conserved Plasmodium protein, unknown function	PF3D7_0827600	MAL8P1.18.2o2	Sporozoite	TRUE	FALSE	TRUE	TRUE	FALSE	FALSE	FALSE	TRUE	TRUE	0.03	0.12	0.24	0	0.09	0	0.15	0.26	0	0.37	0.29	0.17	Group 2	3.3	0.00053	0.00077	-0.68	0.63	0.7	4.1	1e-05	3.3e-05	1.8	0.35	0.55	4.4	0.00015	0.00053	5.1	6.2e-05	0.00018	488.344	851.537	2379.01	268.469	367.342	335.243
liver stage antigen 1	PF3D7_1036400	PF10_0356-e2s2	No MS data	TRUE	FALSE	TRUE	TRUE	FALSE	FALSE	FALSE	FALSE	TRUE	0.06	0.18	0.42	0.05	0.05	0.05	0.06	0.26	0.09	0.21	0.41	0.22	Group 2	6.2	6.7e-08	5.2e-07	-0.49	0.69	0.75	4.5	2.2e-05	6.5e-05	2.8	0.064	0.18	3.5	0.011	0.026	6.6	4.9e-06	2.2e-05	394.596	1086.45	3389.04	207.306	242.109	283.653
merozoite surface protein 8	PF3D7_0502400	PFE0120c.1o1	Sporozoites & Blood Stages	TRUE	TRUE	TRUE	TRUE	TRUE	TRUE	TRUE	TRUE	TRUE	0.45	0.52	0.79	0.36	0.68	0.64	0.3	0.43	0.36	0.32	0.59	0.59	Group 2	3.8	1.5e-06	3.9e-06	2.3	0.009	0.029	0.24	0.59	0.68	-1	0.6	0.8	-0.94	0.61	0.73	2.4	0.043	0.06	2995.87	6391.3	14690.9	2235.61	11057.4	8315.34
conserved Plasmodium protein, unknown function	PF3D7_1014100	PF10_0138	No MS data	TRUE	FALSE	TRUE	TRUE	FALSE	FALSE	FALSE	FALSE	TRUE	0.09	0.27	0.48	0	0.09	0.05	0.09	0.23	0	0.21	0.41	0.25	Group 2	4.6	2.5e-07	1e-06	0.45	0.71	0.77	2.9	0.00038	0.00093	2.1	0.15	0.31	1.8	0.071	0.13	4.8	6.7e-05	0.00019	569.912	1386.82	4300.83	307.716	437.089	383.274
U5 small nuclear ribonuclear protein, putative	PF3D7_1003800	PF10_0041e1s2	No MS data	TRUE	TRUE	TRUE	TRUE	FALSE	TRUE	TRUE	TRUE	TRUE	0.15	0.33	0.58	0.05	0.41	0.32	0.26	0.32	0.27	0.32	0.35	0.39	Group 2	4.7	6.2e-08	5.2e-07	1.7	0.066	0.12	2.5	0.00038	0.00094	1.1	0.21	0.39	2.1	0.023	0.05	3.9	0.0003	0.00074	1040.24	3114.68	6394.8	449.45	2814.67	2232.04
dynein heavy chain, putative	PF3D7_1023100	PF10_0224e1s4	Sporozoites & Blood Stages	TRUE	TRUE	TRUE	TRUE	FALSE	TRUE	TRUE	TRUE	TRUE	0.12	0.33	0.58	0.05	0.5	0.32	0.19	0.43	0.45	0.32	0.53	0.43	Group 2	5.4	1e-06	3.1e-06	3	0.0096	0.03	5.7	3e-09	1.6e-08	5	0.0016	0.008	5.8	1.6e-06	8.3e-06	6.2	1.2e-05	4.8e-05	720.557	2773.85	7074.6	246.573	3452.74	2899.26
duffy binding-like merozoite surface protein	PF3D7_1035700	PF10_0348e1s1	Blood Stages	TRUE	FALSE	TRUE	TRUE	FALSE	TRUE	TRUE	TRUE	TRUE	0.03	0.15	0.3	0.09	0.14	0.14	0.23	0.32	0.09	0.37	0.41	0.23	Group 2	4.7	1.4e-06	3.8e-06	0.36	0.75	0.8	3.3	0.00032	0.0008	1.8	0.25	0.45	3.5	0.0024	0.007	3.9	0.0026	0.0049	240.299	1480.31	3231.14	335.655	1215.46	1208.58
conserved Plasmodium protein, unknown function	PF3D7_1018300	PF10_0177b	Blood Stages	TRUE	TRUE	TRUE	TRUE	TRUE	TRUE	TRUE	TRUE	TRUE	0.21	0.27	0.64	0.14	0.59	0.55	0.23	0.43	0.27	0.53	0.41	0.48	Group 2	4.9	3.2e-07	1.2e-06	3.3	0.0035	0.02	2.1	0.0028	0.0059	-0.39	0.66	0.83	2.1	0.0059	0.016	3.8	0.00099	0.0023	1221.79	3728.73	12797.4	558.22	8834.84	5321.5
S-adenosylmethionine decarboxylase/ornithine decarboxylase	PF3D7_1033100	PF10_0322-s2	No MS data	TRUE	TRUE	TRUE	TRUE	TRUE	TRUE	TRUE	TRUE	TRUE	0.39	0.42	0.79	0.18	0.5	0.45	0.23	0.45	0.18	0.47	0.59	0.52	Group 2	5	5.6e-08	5.1e-07	2	0.032	0.07	3.1	0.00027	0.0007	1.8	0.65	0.82	3.1	0.0035	0.0095	4	0.0002	0.00052	2003.26	4471.12	12781.3	924.536	7348.63	5188.13
Plasmodium exported protein (PHISTb), unknown function	PF3D7_0532300	PFE1600we2s1	Blood Stages	TRUE	TRUE	TRUE	TRUE	FALSE	TRUE	TRUE	TRUE	TRUE	0.12	0.24	0.48	0	0.23	0.18	0.15	0.51	0.45	0.63	0.41	0.36	Group 2	5.3	5.8e-06	1.2e-05	2.6	0.02	0.048	6.3	1.9e-11	1.4e-10	6.1	7e-05	0.00059	6.6	1.9e-07	1.3e-06	6.2	1e-06	5.2e-06	493.552	3046.77	7060.06	169.136	2396.71	2317.92
transcription factor with AP2 domain(s)	PF3D7_1007700	PF10_0075e1s2	No MS data	TRUE	TRUE	TRUE	TRUE	TRUE	TRUE	TRUE	TRUE	TRUE	0.45	0.55	0.85	0.41	0.73	0.77	0.34	0.53	0.45	0.58	0.53	0.66	Group 2	3.4	2.5e-07	1e-06	1.5	0.0063	0.024	1.1	0.075	0.11	0.45	0.99	1	2	0.017	0.039	0.47	0.33	0.36	3087.64	6641.4	16766.3	3157.06	12936	10380.9
reticulocyte binding protein 2 homologue b	PF3D7_1335300	MAL13P1.176e1s2	Blood Stages	TRUE	TRUE	TRUE	TRUE	TRUE	TRUE	FALSE	TRUE	TRUE	0.33	0.39	0.52	0.14	0.18	0.09	0.43	0.51	0.27	0.58	0.59	0.38	Group 2	1.8	0.032	0.035	-0.52	0.45	0.53	2.6	0.0015	0.0034	0.8	0.72	0.86	2.5	0.009	0.022	3.9	0.0015	0.0031	5381.78	5703.91	5679.79	967.384	1370.03	1186.23
conserved Plasmodium membrane protein, unknown function	PF3D7_1021700	PF10_0211e1s2	Sporozoites & Blood Stages	TRUE	TRUE	TRUE	TRUE	TRUE	TRUE	TRUE	TRUE	TRUE	0.21	0.3	0.58	0.18	0.45	0.45	0.23	0.51	0.55	0.47	0.53	0.46	Group 2	2.7	3.5e-06	7.8e-06	1.5	0.019	0.047	2	8.5e-06	2.8e-05	2.2	0.011	0.044	1.8	0.00066	0.002	2.1	0.0015	0.0032	995.472	2281.43	7409.96	970.674	4519.54	3053.07
liver stage antigen 1	PF3D7_1036400	PF10_0356.1o2	No MS data	TRUE	FALSE	TRUE	TRUE	FALSE	TRUE	FALSE	TRUE	TRUE	0.03	0.3	0.55	0.09	0.14	0.09	0.19	0.38	0.09	0.32	0.65	0.32	Group 2	6.1	2.8e-08	3.8e-07	1.5	0.19	0.27	4.6	4.1e-06	1.4e-05	2.1	0.18	0.35	3.5	0.0096	0.023	7.5	7.3e-08	5e-07	271.607	1803	5389.43	563.815	902.457	994.5
dynein heavy chain, putative	PF3D7_1023100	PF14_0201	Sporozoites & Blood Stages	TRUE	FALSE	TRUE	TRUE	FALSE	TRUE	TRUE	TRUE	TRUE	0.03	0.18	0.33	0.09	0.32	0.32	0.17	0.4	0.27	0.37	0.53	0.32	Group 2	4.7	6.7e-07	2.2e-06	2.6	0.0047	0.022	4.1	3.1e-06	1.1e-05	1.9	0.13	0.28	4.2	0.0002	0.00067	5.5	3.8e-05	0.00012	315.317	1132.15	2918.21	418.261	1731.9	1902.42
ubiquitin carboxyl-terminal hydrolase 14	PF3D7_0527200	PFE1355ce2s1	Sporozoites & Blood Stages	TRUE	TRUE	TRUE	TRUE	TRUE	TRUE	TRUE	TRUE	TRUE	0.33	0.48	0.7	0.32	0.55	0.55	0.15	0.32	0.27	0.37	0.29	0.5	Group 2	3.2	5.5e-06	1.1e-05	1.2	0.059	0.11	0.61	0.19	0.25	-0.2	0.99	1	0.97	0.18	0.28	0.73	0.23	0.26	2033.2	5686.05	11152.1	1113.87	7266.86	5169.27
merozoite surface protein	PF3D7_1036000	PF10_0352.1o1	Blood Stages	TRUE	FALSE	FALSE	TRUE	FALSE	TRUE	FALSE	TRUE	TRUE	0	0.06	0.15	0.05	0.14	0.05	0.21	0.36	0.18	0.42	0.41	0.18	Group 2	4.1	2.4e-05	4.3e-05	3.3	0.0013	0.014	7.1	3e-12	2.9e-11	6.2	1.1e-05	0.00015	7.1	2.9e-07	1.8e-06	7.7	4e-08	2.9e-07	105.756	616.349	1533.58	673.336	592.348	411.888
sporozoite threonine and asparagine-rich protein	PF3D7_0702300	PF07_0006-e2	Blood Stages	TRUE	FALSE	TRUE	TRUE	FALSE	TRUE	TRUE	TRUE	TRUE	0.06	0.24	0.39	0	0.23	0.14	0.26	0.62	0.45	0.68	0.65	0.37	Group 2	3.4	4e-05	7e-05	1.5	0.093	0.15	4.6	1.4e-08	6.6e-08	3.8	0.0071	0.03	4.3	2.8e-05	0.0001	5.5	3.2e-06	1.5e-05	789.361	1496.39	3143.19	356.29	1481.8	1076.69
liver stage antigen 3	PF3D7_0220000	PFB0915we2s2	Blood Stages	TRUE	FALSE	TRUE	TRUE	FALSE	TRUE	TRUE	TRUE	TRUE	0.03	0.12	0.3	0.05	0.27	0.23	0.19	0.62	0.55	0.68	0.59	0.34	Group 2	4.2	4.4e-07	1.5e-06	3.2	0.00056	0.011	5.2	6.7e-09	3.5e-08	5.2	0.0003	0.0019	5.4	1.3e-05	5.5e-05	5.1	5.9e-05	0.00017	318.744	754.781	1777.17	265.469	1637.92	1195.01
merozoite surface protein 10	PF3D7_0620400	PFF0995c.1o1	Sporozoites & Blood Stages	TRUE	FALSE	TRUE	TRUE	FALSE	TRUE	TRUE	TRUE	TRUE	0.09	0.18	0.45	0	0.18	0.27	0.26	0.43	0.27	0.37	0.59	0.32	Group 2	5.9	1.2e-06	3.4e-06	1.7	0.15	0.21	6.5	1.2e-08	5.9e-08	3.8	0.026	0.09	6.5	4.5e-06	2.2e-05	8.2	2.5e-07	1.5e-06	395.219	2006.91	5227.08	127.056	1090.39	1207.09
merozoite surface protein 4	PF3D7_0207000	PFB0310c-e1	Blood Stages	TRUE	FALSE	FALSE	FALSE	FALSE	FALSE	FALSE	TRUE	TRUE	0.03	0	0.06	0	0.05	0.05	0.19	0.4	0.09	0.42	0.59	0.15	Group 2	3.1	0.0018	0.0024	-0.36	1	1	8.3	6.4e-14	9.8e-13	5.5	8.3e-05	0.00063	8.9	1e-10	2.5e-09	9.5	8.5e-10	1.1e-08	125.71	173.522	1588.84	105.1	139.938	302.501
liver stage antigen 3	PF3D7_0220000	PFB0915w-e2s2	Blood Stages	TRUE	FALSE	TRUE	TRUE	FALSE	TRUE	TRUE	TRUE	TRUE	0.03	0.12	0.27	0.05	0.32	0.14	0.23	0.6	0.55	0.63	0.59	0.32	Group 2	5.5	9.6e-09	2.3e-07	2.7	0.012	0.036	7.3	1.1e-13	1.5e-12	6.6	3.1e-05	0.00031	7.9	2.4e-09	2.7e-08	7.1	1.3e-07	8.6e-07	356.551	972.405	2069.11	231.4	1776.04	953.856
sporozoite threonine and asparagine-rich protein	PF3D7_0702300	PF07_0006.2o2	Blood Stages	TRUE	FALSE	TRUE	TRUE	FALSE	TRUE	TRUE	TRUE	TRUE	0.09	0.18	0.52	0.05	0.32	0.18	0.32	0.6	0.45	0.63	0.65	0.39	Group 2	3.6	0.00012	0.00019	2.2	0.043	0.082	5.9	4.4e-11	3.1e-10	4.9	0.00041	0.0025	6.1	3.1e-07	1.8e-06	6.4	1e-06	5.2e-06	1075.66	1734.79	4465.61	332.606	2326.98	1333.07
transmembrane emp24 domain-containing protein, putative	PF3D7_0422100	PFD1037w	Sporozoites & Blood Stages	TRUE	TRUE	TRUE	TRUE	TRUE	TRUE	TRUE	TRUE	TRUE	0.67	0.76	0.79	0.64	0.77	0.82	0.45	0.74	0.64	0.74	0.82	0.77	Group 2	2.8	1.3e-06	3.5e-06	1.8	0.0087	0.029	1	0.0017	0.0038	-0.57	0.67	0.83	1.2	0.0066	0.017	1.8	0.0031	0.0058	4778.44	8199.24	18139.3	2113.66	12953	9502.16
merozoite TRAP-like protein	PF3D7_1028700	PF10_0281.1o1	Blood Stages	TRUE	TRUE	TRUE	TRUE	TRUE	TRUE	TRUE	TRUE	TRUE	0.18	0.27	0.42	0.23	0.27	0.36	0.43	0.77	0.73	0.84	0.71	0.46	Group 2	2.5	0.0096	0.011	1.3	0.27	0.35	4.5	1.6e-08	7.3e-08	4.2	0.0015	0.0073	4.9	4.9e-06	2.3e-05	4.1	0.00013	0.00035	1690.38	2150.57	4332.47	1710.99	3061.96	3287.15
Plasmodium exported protein, unknown function	PF3D7_0402400	PFD0115c.2o2	Blood Stages	TRUE	TRUE	TRUE	TRUE	FALSE	FALSE	FALSE	TRUE	TRUE	0.18	0.21	0.21	0.09	0.05	0.05	0.4	0.68	0.27	0.84	0.76	0.31	Group 2	2.6	0.0068	0.0081	-0.61	0.58	0.65	6.1	1.8e-11	1.4e-10	3.9	0.013	0.05	6.6	1e-08	9.5e-08	7.1	1.2e-07	8.4e-07	839.629	1143.69	1650.75	355.468	354.045	369.803
rhoptry-associated protein 1	PF3D7_1410400	PF14_0102e1s1	Sporozoites & Blood Stages	TRUE	TRUE	TRUE	TRUE	TRUE	TRUE	TRUE	TRUE	TRUE	0.39	0.52	0.67	0.45	0.59	0.45	0.47	0.79	0.82	0.84	0.71	0.63	Group 2	1.7	0.0035	0.0043	0.46	0.77	0.82	2.5	4.6e-07	1.7e-06	2.6	0.0026	0.012	2.8	2e-05	7.6e-05	2.3	0.0023	0.0045	3881.43	5516.69	9554.65	2256.12	2600.93	2084.75
merozoite surface protein 1	PF3D7_0930300	PFI1475w-s2	Sporozoites & Blood Stages	TRUE	FALSE	FALSE	TRUE	FALSE	TRUE	TRUE	TRUE	TRUE	0.03	0.09	0.33	0.05	0.23	0.18	0.55	0.81	0.73	0.74	0.94	0.39	Group 2	5	1.6e-07	7.5e-07	3.1	0.0045	0.022	8.5	4.6e-15	1e-13	7.5	1e-05	0.00015	8.4	6.8e-09	6.8e-08	9.2	8e-10	1.1e-08	375.202	826.125	1615.45	143.676	1349.33	717.913
conserved Plasmodium protein, unknown function	PF3D7_0713900	PF07_0053	Blood Stages	TRUE	FALSE	TRUE	TRUE	FALSE	FALSE	FALSE	TRUE	TRUE	0.06	0.12	0.15	0	0.05	0	0.51	0.77	0.55	0.84	0.82	0.29	Group 2	2.6	0.014	0.015	1.2	0.27	0.36	9.5	1.1e-15	3.6e-14	7.5	1e-05	0.00015	10	1.4e-10	3e-09	10	1.1e-09	1.2e-08	986.511	1276.64	1508.35	118.985	244.931	139.72
ring-exported protein 1	PF3D7_0935900	PFI1735ce2s1	Blood Stages	TRUE	FALSE	TRUE	TRUE	FALSE	TRUE	TRUE	TRUE	TRUE	0.06	0.15	0.48	0.05	0.27	0.32	0.62	0.96	0.91	1	0.94	0.5	Group 2	7.5	9.5e-10	4.3e-08	2.8	0.024	0.055	12	2.9e-19	6.6e-17	12	9.3e-10	1.1e-07	12	2.2e-13	2.5e-11	12	2.1e-12	1.6e-10	343.105	1290.39	4374.4	179.998	1448.27	1317.34
Plasmodium exported protein (PHISTc), unknown function	PF3D7_0801000	PF08_0137e2s1	Blood Stages	TRUE	FALSE	TRUE	TRUE	FALSE	FALSE	FALSE	TRUE	TRUE	0.09	0.12	0.24	0.05	0.05	0.05	0.57	0.81	0.64	0.89	0.82	0.33	Group 2	2.6	0.0099	0.011	-0.1	0.96	0.98	9	2.3e-15	6.5e-14	6.2	0.00022	0.0015	9.8	6.5e-11	2.1e-09	9.9	6.4e-10	9.7e-09	445.938	800.025	1626.02	234.182	227.759	237.971
early transcribed membrane protein 14.1	PF3D7_1401400	PF14_0016.1o1	Sporozoites & Blood Stages	TRUE	TRUE	TRUE	TRUE	TRUE	TRUE	TRUE	TRUE	TRUE	0.12	0.21	0.3	0.14	0.14	0.18	0.53	0.91	0.82	0.95	0.94	0.43	Group 2	3.6	0.0015	0.0021	-0.79	0.6	0.66	8.3	1.9e-16	1.4e-14	7.3	8.1e-06	0.00013	8.6	1.5e-10	3e-09	8.5	7.9e-10	1.1e-08	870.7	1578.65	2102.09	410.298	697.005	648.252
merozoite surface protein 2	PF3D7_0206800	PFB0300c	Blood Stages	TRUE	FALSE	TRUE	TRUE	FALSE	TRUE	TRUE	TRUE	TRUE	0.03	0.24	0.7	0.05	0.32	0.27	0.51	0.74	0.45	0.84	0.82	0.5	Group 2	6	4.3e-08	4.2e-07	2.3	0.061	0.11	7.7	1.5e-13	1.9e-12	6.1	0.00016	0.0011	8.2	5.4e-09	5.8e-08	8.1	2.5e-08	2e-07	527.023	3068.25	8962.67	252.354	3682.74	2338.56
ring-exported protein 1	PF3D7_0935900	PFI1735c	Blood Stages	TRUE	FALSE	TRUE	TRUE	FALSE	TRUE	TRUE	TRUE	TRUE	0.09	0.18	0.58	0.05	0.32	0.32	0.64	0.96	0.91	1	0.94	0.54	Group 2	5.2	4e-08	4.2e-07	2.6	0.018	0.046	8.5	1.4e-17	1.6e-15	8	4.2e-07	1.6e-05	8.8	8.1e-11	2.3e-09	8.4	1.1e-09	1.2e-08	762.158	1818.74	5356.51	355.288	1676.58	1773.89
EMP1-trafficking protein	PF3D7_1002100	PF10_0025.2o2	Blood Stages	TRUE	TRUE	TRUE	TRUE	TRUE	TRUE	TRUE	TRUE	TRUE	0.27	0.27	0.52	0.23	0.5	0.36	0.64	0.94	0.91	0.95	0.94	0.57	Group 2	1.6	0.0046	0.0055	1.7	0.096	0.15	5.2	3.8e-16	1.8e-14	5	1.3e-06	3.8e-05	5.5	8.3e-10	1.1e-08	5	8e-09	7.6e-08	1257.51	2329.96	3589.51	1700.01	3721.11	3149.33
liver stage antigen 3	PF3D7_0220000	PFB0915w-e2s1	Blood Stages	TRUE	TRUE	TRUE	TRUE	FALSE	FALSE	FALSE	TRUE	TRUE	0.15	0.18	0.21	0.05	0.09	0.05	0.62	0.89	0.82	0.95	0.88	0.37	Group 2	3	0.0095	0.011	0.14	0.73	0.78	9.9	3.7e-15	9.4e-14	8.9	2.6e-06	6.6e-05	10	1.6e-09	2e-08	10	9.6e-10	1.1e-08	1800.01	1973.68	2726.41	277.462	513.875	295.086
translocon component PTEX150	PF3D7_1436300	PF14_0344	Sporozoites & Blood Stages	TRUE	FALSE	FALSE	TRUE	FALSE	TRUE	FALSE	FALSE	FALSE	0	0.09	0.27	0	0.14	0.09	0.02	0.06	0	0.05	0.12	0.13	Group 1	5.5	7.7e-08	5.5e-07	1.4	0.24	0.32	0.081	0.95	0.96	-2	0.11	0.25	0.19	0.92	0.94	1.3	0.26	0.29	160.035	664.087	1605.03	129.537	663.771	687.448
conserved Plasmodium protein, unknown function	PF3D7_0205600	PFB0250w.1o1	Blood Stages	TRUE	FALSE	FALSE	TRUE	FALSE	TRUE	TRUE	FALSE	FALSE	0	0.09	0.24	0.05	0.23	0.14	0	0.04	0.09	0	0.06	0.13	Group 1	4.5	8.3e-06	1.6e-05	1.8	0.057	0.1	0.0028	0.87	0.89	-0.62	0.71	0.86	-0.062	0.96	0.96	0.47	0.51	0.53	166.809	664.211	1613.16	257.607	889.981	788.75
conserved Plasmodium membrane protein, unknown function	PF3D7_0709900	MAL7P1.29-e2	No MS data	TRUE	FALSE	TRUE	TRUE	FALSE	TRUE	FALSE	FALSE	FALSE	0.06	0.15	0.3	0.05	0.14	0.05	0	0.02	0	0.05	0	0.13	Group 1	4.2	1.5e-05	2.7e-05	0.65	0.52	0.59	1	0.26	0.33	0.72	0.82	0.91	-0.95	0.45	0.57	3.3	0.0045	0.008	376.762	1122.89	1734.43	264.637	632.748	375.294
circumsporozoite (CS) protein	PF3D7_0304600	PFC0210c	Sporozoite	TRUE	TRUE	TRUE	TRUE	FALSE	TRUE	TRUE	FALSE	FALSE	0.12	0.18	0.12	0.09	0.14	0.14	0.02	0.06	0	0.11	0.06	0.12	Group 1	2.3	0.015	0.016	1.2	0.3	0.38	-0.079	0.9	0.91	-2.5	0.1	0.25	-0.63	0.65	0.76	2.1	0.048	0.066	826.121	1555.97	1805.77	695.825	1324.43	691.752
dynein-related AAA-type ATPase, putative	PF3D7_1434500	PF14_0326e2s5	Sporozoites & Blood Stages	TRUE	FALSE	TRUE	TRUE	FALSE	TRUE	TRUE	FALSE	FALSE	0.03	0.15	0.3	0	0.14	0.14	0	0	0	0	0	0.13	Group 1	5.4	2.3e-07	9.8e-07	1	0.39	0.48	-0.00042	0.96	0.96	-2.3	0.088	0.22	0.51	0.62	0.74	0.9	0.4	0.43	272.321	979.311	1850.52	118.798	731.932	767.638
Plasmodium exported protein (PHISTc), unknown function	PF3D7_0830600	MAL8P1.4.2o2	Blood Stages	TRUE	FALSE	FALSE	TRUE	FALSE	TRUE	TRUE	FALSE	FALSE	0	0.09	0.3	0	0.18	0.14	0	0.04	0.09	0	0.06	0.14	Group 1	5.7	1e-07	6e-07	3	0.0063	0.024	1.6	0.051	0.081	0.26	0.97	1	1.4	0.13	0.22	2.7	0.019	0.029	93.9648	586.095	1867	24.7804	1018.43	394.524
dynein-related AAA-type ATPase, putative	PF3D7_1434500	PF14_0326e2s4	Sporozoites & Blood Stages	TRUE	FALSE	TRUE	TRUE	FALSE	TRUE	FALSE	FALSE	FALSE	0	0.12	0.3	0	0.23	0.09	0.04	0.04	0	0.05	0.06	0.15	Group 1	4	2.7e-05	4.9e-05	1.7	0.1	0.16	2.5	0.00053	0.0012	0.25	0.83	0.92	1.9	0.039	0.078	4.7	7.4e-06	3.1e-05	177.985	833.694	1991.82	109.296	1027.69	436.355
alpha/beta hydrolase, putative	PF3D7_1134500	PF11_0356-s2	Sporozoites & Blood Stages	TRUE	FALSE	TRUE	TRUE	FALSE	TRUE	TRUE	FALSE	FALSE	0.09	0.18	0.27	0.05	0.23	0.14	0.02	0.02	0	0.05	0	0.15	Group 1	4.7	2.8e-05	4.9e-05	3.3	0.0048	0.022	1.7	0.057	0.089	-0.26	0.84	0.93	1.2	0.28	0.4	3.7	0.005	0.0088	261.876	877.577	2056.74	126.617	1274.6	568.6
erythrocyte binding antigen-175	PF3D7_0731500	MAL7P1.176-s2 (Duplicate)	Sporozoites & Blood Stages	TRUE	FALSE	FALSE	TRUE	FALSE	TRUE	FALSE	FALSE	FALSE	0	0.09	0.24	0.05	0.18	0.09	0.02	0.02	0	0.05	0	0.11	Group 1	4.9	4.2e-06	8.9e-06	3.2	0.0048	0.022	3.2	0.00014	0.00036	0.31	0.52	0.74	3.7	0.0013	0.004	4.3	0.00012	0.00034	81.0205	568.575	2080.97	282.275	689.612	699.729
petidase, M16 family	PF3D7_1121800	PF11_0226-s3	No MS data	TRUE	FALSE	FALSE	TRUE	FALSE	TRUE	TRUE	FALSE	FALSE	0	0.06	0.33	0	0.23	0.14	0	0.04	0	0.05	0.06	0.15	Group 1	5.7	6.6e-08	5.2e-07	3.8	0.00036	0.0099	3.3	1.6e-05	4.9e-05	0.4	0.62	0.81	3.2	0.00059	0.0019	5.3	3.2e-07	1.8e-06	28.2609	501.496	2269.46	2.94236	981.449	760.662
transcriptional coactivator ADA2	PF3D7_1014600	PF10_0143e1s2	Sporozoites & Blood Stages	TRUE	FALSE	TRUE	TRUE	FALSE	TRUE	TRUE	FALSE	TRUE	0.06	0.18	0.24	0	0.18	0.14	0.02	0.11	0	0.16	0.12	0.17	Group 1	4.3	6.2e-05	0.00011	2.9	0.012	0.035	0.18	0.83	0.88	-3.1	0.03	0.1	0.67	0.54	0.67	1.8	0.18	0.21	488.806	872.915	2311.83	349.165	1055.33	453.254
NLI interacting factor-like phosphatase, putative	PF3D7_1012700	PF10_0124-e1s2	Sporozoites & Blood Stages	TRUE	FALSE	TRUE	TRUE	FALSE	FALSE	TRUE	TRUE	TRUE	0.03	0.15	0.3	0	0.09	0.14	0.11	0.11	0.09	0.16	0.06	0.16	Group 1	4.9	1.3e-06	3.5e-06	1.5	0.19	0.26	4.9	7.9e-10	4.7e-09	4.6	0.00048	0.0028	5.4	2.1e-07	1.4e-06	4.4	4.6e-05	0.00014	518.065	1142.38	2327.15	146.964	562.169	383.77
erythrocyte membrane protein 1, PfEMP1	PF3D7_1100200	PF11_0008	Sporozoites & Blood Stages	TRUE	FALSE	FALSE	TRUE	FALSE	TRUE	FALSE	FALSE	FALSE	0	0.06	0.3	0.05	0.14	0.05	0	0	0	0	0	0.1	Group 1	4.6	4.5e-06	9.5e-06	1.3	0.19	0.26	-0.92	0.22	0.29	-1.5	0.23	0.42	-1.4	0.16	0.24	0.042	0.97	0.98	250.997	641.135	2349.31	190.872	625.939	467.981
N-alpha-acetyltransferase 15, NatA auxiliary subunit, putative	PF3D7_1244100	PFL2120we1s2	Sporozoites & Blood Stages	TRUE	TRUE	TRUE	TRUE	TRUE	TRUE	TRUE	FALSE	TRUE	0.15	0.24	0.36	0.23	0.36	0.27	0.06	0.19	0.18	0.21	0.18	0.27	Group 1	2.4	0.012	0.014	2.5	0.036	0.073	-0.8	0.49	0.58	-1.7	0.43	0.64	-1.7	0.34	0.47	0.75	0.8	0.81	774.555	1248.93	2360.17	1051.85	1379.72	1192.93
copper-transporting ATPase	PF3D7_0904900	PFI0240c-e1s1	Sporozoites & Blood Stages	TRUE	FALSE	TRUE	TRUE	FALSE	TRUE	TRUE	FALSE	TRUE	0.06	0.12	0.33	0.05	0.32	0.14	0.06	0.13	0	0.11	0.24	0.2	Group 1	5.2	2.8e-06	6.4e-06	2.5	0.034	0.072	3.7	9.6e-05	0.00027	0.75	0.69	0.84	3.6	0.0021	0.0064	5.6	2.1e-05	7.5e-05	410.216	969.212	2427.76	291.744	1147.93	843.479
deoxyhypusine hydroxylase	PF3D7_1302600	PF13_0013.1o1	No MS data	TRUE	FALSE	TRUE	TRUE	FALSE	TRUE	TRUE	FALSE	FALSE	0	0.12	0.27	0.05	0.18	0.14	0	0	0	0	0	0.13	Group 1	5	4.2e-07	1.5e-06	3.1	0.0015	0.014	1	0.037	0.061	-0.45	0.45	0.65	0.72	0.17	0.27	2.3	0.0014	0.0031	33.8882	880.568	2480.12	76.7774	1518.09	1100.41
transporter, putative	PF3D7_0908800	PFI0425w.1o2	No MS data	TRUE	FALSE	FALSE	TRUE	FALSE	TRUE	FALSE	FALSE	FALSE	0	0.09	0.3	0	0.14	0.09	0	0	0	0	0	0.11	Group 1	4.8	4.1e-05	7e-05	2	0.17	0.25	1.8	0.046	0.074	0.47	0.91	0.97	2.9	0.0086	0.022	1.5	0.29	0.32	57.754	595.399	2511.61	61.8031	946.918	852.335
conserved Plasmodium protein, unknown function	PF3D7_0407800	PFD0385we1s2	Sporozoites & Blood Stages	TRUE	FALSE	TRUE	TRUE	FALSE	TRUE	TRUE	FALSE	FALSE	0	0.15	0.36	0.05	0.27	0.18	0.09	0.04	0	0	0.12	0.18	Group 1	4.6	8.2e-07	2.6e-06	1.4	0.13	0.19	2	0.013	0.024	0.62	0.76	0.87	1.7	0.12	0.2	3.2	0.0025	0.0048	356.184	1103.81	2603.84	288.477	1083.18	764.983
conserved Plasmodium protein, unknown function	PF3D7_1215400	PFL0745c.1o1	Sporozoites & Blood Stages	TRUE	FALSE	FALSE	TRUE	FALSE	TRUE	TRUE	FALSE	FALSE	0	0.09	0.33	0	0.18	0.18	0.04	0.02	0	0	0.06	0.15	Group 1	5.3	1.9e-06	4.6e-06	3.6	0.0026	0.019	1.8	0.038	0.062	-0.71	0.44	0.64	1.3	0.26	0.37	3.9	0.00062	0.0015	162.467	690.499	2637.29	30.5953	1564.47	584.685
RNA-binding protein, putative	PF3D7_1022000	PF10_0214-e2	Blood Stages	TRUE	FALSE	TRUE	TRUE	FALSE	TRUE	TRUE	FALSE	TRUE	0.09	0.18	0.27	0	0.32	0.14	0.04	0.13	0.09	0.11	0.18	0.2	Group 1	4	0.00011	0.00017	2.9	0.014	0.038	1.4	0.14	0.2	0.23	0.97	1	0.98	0.44	0.56	2.6	0.039	0.056	553.802	1348	2637.75	135.84	1991.64	835.041
serine/threonine protein kinase, FIKK family	PF3D7_0902200	PFI0105c_2o3	Sporozoites & Blood Stages	TRUE	FALSE	TRUE	TRUE	FALSE	TRUE	TRUE	FALSE	FALSE	0.03	0.15	0.33	0.09	0.32	0.27	0	0.02	0	0	0.06	0.19	Group 1	4.1	4.9e-05	8.4e-05	2.5	0.023	0.055	-0.23	0.83	0.88	-1.6	0.24	0.43	-0.52	0.67	0.78	1	0.36	0.39	324.793	1199.35	2645.66	426.802	1687.67	1647.89
SET domain protein, putative	PF3D7_0827800	PF08_0012e1s3	Sporozoites & Blood Stages	TRUE	FALSE	TRUE	TRUE	FALSE	TRUE	TRUE	FALSE	FALSE	0	0.12	0.36	0	0.27	0.14	0	0	0	0	0	0.16	Group 1	5.1	1.8e-06	4.5e-06	2.3	0.033	0.071	0.26	0.84	0.88	-0.5	0.67	0.83	0.37	0.77	0.87	0.62	0.68	0.7	311.756	823.834	2646.86	172.741	952.454	709.277
dynein heavy chain, putative	PF3D7_1122900	PF11_0240e2s2	Sporozoites & Blood Stages	TRUE	FALSE	TRUE	TRUE	FALSE	TRUE	TRUE	FALSE	FALSE	0	0.12	0.36	0	0.18	0.14	0.02	0.02	0	0	0.06	0.15	Group 1	5.6	2.1e-07	9.5e-07	2	0.092	0.15	0.68	0.39	0.47	-1.7	0.22	0.41	1.1	0.32	0.45	1.8	0.12	0.15	170.118	793.491	2825.42	125.364	1140.9	713.7
serpentine receptor, putative	PF3D7_1215900	PFL0765w.1o1	Sporozoites & Blood Stages	TRUE	FALSE	TRUE	TRUE	FALSE	TRUE	TRUE	FALSE	FALSE	0.03	0.12	0.45	0.05	0.23	0.27	0	0	0	0	0	0.19	Group 1	4.7	3.6e-06	7.8e-06	3.6	0.002	0.016	-1.6	0.028	0.048	-3.2	0.012	0.046	-2.4	0.017	0.039	0.39	0.84	0.85	285.573	1011.2	2862.56	194.747	2081.76	817.826
conserved Plasmodium protein, unknown function	PF3D7_0513200	PFE0655we2s3	Sporozoites & Blood Stages	TRUE	FALSE	TRUE	TRUE	FALSE	TRUE	TRUE	FALSE	FALSE	0.03	0.15	0.42	0	0.23	0.18	0.04	0.02	0	0.05	0	0.18	Group 1	6.1	8.3e-08	5.7e-07	2.9	0.0076	0.026	2.5	0.0038	0.0078	1.5	0.22	0.41	1.9	0.079	0.14	3.8	0.0015	0.0032	217.087	1211.1	3026.75	98.5158	1030.8	643.245
translation initiation factor eIF-2B subunit beta, putative	PF3D7_1250600	PFL2430c	Blood Stages	TRUE	FALSE	TRUE	TRUE	FALSE	TRUE	FALSE	FALSE	TRUE	0	0.15	0.39	0	0.14	0.09	0.09	0.11	0	0.16	0.12	0.18	Group 1	5.5	2.2e-07	9.8e-07	3.4	0.0028	0.02	3.2	0.00029	0.00074	2.6	0.06	0.17	2.3	0.046	0.09	4.5	0.0002	0.00054	197.161	1153.59	3110.43	127.769	1522.01	508.118
mannose-6-phosphate isomerase, putative	PF3D7_0801800	MAL8P1.156	Sporozoites & Blood Stages	TRUE	FALSE	TRUE	TRUE	FALSE	TRUE	TRUE	FALSE	FALSE	0.09	0.15	0.39	0.09	0.36	0.23	0.09	0.09	0	0.05	0.18	0.22	Group 1	4.1	4.6e-05	7.9e-05	1.3	0.18	0.25	1.1	0.28	0.36	0.28	0.9	0.97	0.081	0.84	0.91	2.9	0.046	0.063	661.22	1351.56	3134.15	577.29	1797.7	876.667
guanylyl cyclase	PF3D7_1138400	PF11_0395e1s4	Sporozoites & Blood Stages	TRUE	FALSE	TRUE	TRUE	FALSE	TRUE	TRUE	FALSE	TRUE	0.03	0.12	0.45	0.05	0.27	0.23	0.02	0.11	0	0.16	0.12	0.22	Group 1	5.9	8.6e-08	5.7e-07	3.1	0.011	0.033	2.9	0.0018	0.0039	0.96	0.56	0.77	3	0.019	0.041	4.2	0.001	0.0023	228.495	818.637	3180.55	204.469	1405.96	905.726
zinc finger protein, putative	PF3D7_1008100	PF10_0079-s1	Sporozoites & Blood Stages	TRUE	FALSE	TRUE	TRUE	FALSE	TRUE	TRUE	FALSE	FALSE	0.06	0.12	0.48	0	0.32	0.18	0.02	0.04	0	0.05	0.06	0.21	Group 1	5.5	3.5e-07	1.3e-06	3.5	0.0039	0.022	0.99	0.28	0.36	-2	0.15	0.31	1.2	0.35	0.48	2.7	0.031	0.045	379.362	1171.38	3359.2	149.802	1950.52	1029.66
zinc finger protein, putative	PF3D7_1008100	PF10_0079-s3	Sporozoites & Blood Stages	TRUE	FALSE	TRUE	TRUE	FALSE	TRUE	TRUE	FALSE	FALSE	0.06	0.12	0.42	0.09	0.32	0.18	0	0	0	0	0	0.18	Group 1	5.9	1.5e-07	7.5e-07	1.6	0.14	0.2	1.1	0.24	0.32	-0.017	0.98	1	-0.26	0.82	0.91	3.2	0.012	0.02	390.919	1322.17	3482.55	241.324	1047.77	1061.26
conserved Plasmodium protein, unknown function	PF3D7_1349600	MAL13P1.250.2o2	Sporozoites & Blood Stages	TRUE	FALSE	TRUE	TRUE	FALSE	TRUE	FALSE	FALSE	FALSE	0.06	0.15	0.3	0.05	0.14	0.09	0.09	0.09	0	0.16	0.06	0.15	Group 1	4.3	7.9e-05	0.00013	1.9	0.1	0.16	2.4	0.0053	0.011	-0.14	0.74	0.86	1.8	0.13	0.21	4.7	2.4e-05	8.6e-05	198.681	1194.55	3519.64	112.914	1759.38	1536.89
conserved Plasmodium protein, unknown function	PF3D7_1448300	PF14_0461-s1	Sporozoites & Blood Stages	TRUE	FALSE	TRUE	TRUE	FALSE	TRUE	TRUE	FALSE	FALSE	0	0.12	0.45	0.09	0.32	0.23	0.02	0.02	0	0	0.06	0.2	Group 1	5.8	9.3e-08	5.7e-07	2.9	0.0074	0.026	-0.38	0.68	0.77	-2.5	0.1	0.25	-1.5	0.18	0.27	2.3	0.08	0.1	294.214	1052.43	3599.82	273.57	1853.46	735.413
GTPase-activating protein, putative	PF3D7_1473100	PF14_0699e2s1	Blood Stages	TRUE	FALSE	FALSE	TRUE	FALSE	TRUE	TRUE	FALSE	FALSE	0	0.09	0.3	0	0.32	0.14	0.02	0.02	0	0.05	0	0.15	Group 1	5.9	3.8e-08	4.2e-07	4.1	0.00068	0.011	0.97	0.29	0.37	-0.33	0.77	0.87	1.1	0.45	0.57	1.7	0.13	0.16	131.937	1467.84	3657.71	77.2384	2309.37	1301.3
translation elongation factor EF-1, subunit alpha, putative	PF3D7_1123400	PF11_0245-e1	Sporozoites & Blood Stages	TRUE	TRUE	TRUE	TRUE	TRUE	TRUE	TRUE	TRUE	TRUE	0.33	0.39	0.42	0.14	0.14	0.14	0.13	0.17	0.09	0.21	0.18	0.26	Group 1	3.6	0.0096	0.011	1.1	0.4	0.48	1.8	0.14	0.2	1.6	0.35	0.55	0.94	0.69	0.79	2.9	0.073	0.096	2796.28	3032.21	3773.7	1509.09	2378.66	2268.01
S-antigen	PF3D7_1035200	PF10_0343	Blood Stages	TRUE	TRUE	TRUE	TRUE	FALSE	TRUE	TRUE	FALSE	TRUE	0.12	0.24	0.39	0.09	0.14	0.14	0.06	0.13	0.09	0.16	0.12	0.21	Group 1	4.5	6.7e-05	0.00011	0.093	0.97	0.98	0.83	0.39	0.47	-1.6	0.29	0.49	1.5	0.24	0.35	1.7	0.22	0.25	1227.02	2970.4	3776.63	392.682	941.544	906.245
clustered-asparagine-rich protein	PF3D7_1236100	PFL1745ce2s1	Sporozoites & Blood Stages	TRUE	FALSE	TRUE	TRUE	FALSE	TRUE	TRUE	FALSE	FALSE	0.03	0.12	0.45	0	0.23	0.23	0.02	0	0	0	0	0.18	Group 1	5.5	1.4e-07	7.1e-07	2.3	0.036	0.073	0.11	0.84	0.88	-2.3	0.098	0.24	0.21	0.73	0.83	1.6	0.21	0.24	354.325	1032.92	3865.78	194.756	1622.3	1005.06
conserved Plasmodium membrane protein, unknown function	PF3D7_0804500	MAL8P1.139-e2s3	Sporozoites & Blood Stages	TRUE	FALSE	TRUE	TRUE	FALSE	TRUE	TRUE	FALSE	FALSE	0.06	0.18	0.48	0	0.23	0.18	0.02	0	0	0	0	0.2	Group 1	4	2.9e-06	6.7e-06	1.8	0.079	0.13	-0.37	0.82	0.88	-2.8	0.07	0.19	-0.38	0.96	0.96	1.2	0.32	0.35	626.64	1536.15	3902.85	191.353	1930.78	823.942
transcription factor with AP2 domain(s)	PF3D7_0730300	PF07_0126e1s2	No MS data	TRUE	FALSE	TRUE	TRUE	FALSE	TRUE	TRUE	FALSE	FALSE	0.03	0.12	0.39	0.05	0.27	0.18	0.04	0.06	0	0.11	0.06	0.19	Group 1	6	2.2e-07	9.7e-07	3.8	0.0017	0.015	2.4	0.0077	0.015	0.43	0.91	0.97	2.3	0.062	0.12	3.8	0.00081	0.0019	131.028	864.668	3974.95	313.894	2087.94	881.225
conserved Plasmodium protein, unknown function	PF3D7_1140800	PF11_0419.1o1	Sporozoites & Blood Stages	TRUE	FALSE	TRUE	TRUE	FALSE	TRUE	FALSE	FALSE	FALSE	0.03	0.12	0.36	0	0.18	0.09	0.09	0.09	0	0.16	0.06	0.17	Group 1	6.1	7.4e-08	5.4e-07	2.6	0.028	0.062	2.6	0.003	0.0061	-1.3	0.16	0.32	3.3	0.004	0.011	4.4	0.00015	0.0004	176.503	1016.74	4062.9	12.0893	2027.47	420.341
serine/threonine protein kinase, FIKK family	PF3D7_0902200	PFI0105c	Sporozoites & Blood Stages	TRUE	TRUE	TRUE	TRUE	FALSE	TRUE	TRUE	FALSE	FALSE	0.12	0.15	0.42	0.09	0.41	0.27	0.02	0.04	0	0.05	0.06	0.23	Group 1	5.6	8.5e-07	2.7e-06	3.4	0.0069	0.025	0.65	0.43	0.51	-2.4	0.13	0.28	0.16	0.87	0.93	3.1	0.015	0.023	557.827	2023.99	4149.99	623.025	3129.22	2474.86
tRNA 3'-trailer sequence RNase, putative	PF3D7_1465300	PF14_0620-e1	Blood Stages	TRUE	FALSE	FALSE	TRUE	FALSE	TRUE	TRUE	FALSE	FALSE	0	0.09	0.39	0	0.18	0.18	0	0.02	0	0.05	0	0.16	Group 1	6.5	1e-08	2.3e-07	4.2	0.00019	0.0074	2.5	0.002	0.0044	1.3	0.29	0.49	2.7	0.014	0.031	3.2	0.0037	0.0067	85.9204	1182.33	4197.23	35.4578	1225.84	827.559
conserved Plasmodium protein, unknown function	PF3D7_0726600	PF07_0108.1o2	Blood Stages	TRUE	FALSE	TRUE	TRUE	TRUE	TRUE	TRUE	FALSE	TRUE	0.09	0.18	0.45	0.14	0.41	0.41	0.09	0.13	0.09	0.05	0.24	0.29	Group 1	5.6	1.1e-07	6.4e-07	3.2	0.0055	0.023	1.9	0.022	0.038	0.43	0.74	0.86	1.5	0.19	0.29	3.4	0.004	0.0072	492.832	1736.43	4474.52	392.057	2853.01	1653.98
conserved Plasmodium protein, unknown function	PF3D7_0323800	PFC1065we2s1	Sporozoites & Blood Stages	TRUE	FALSE	TRUE	TRUE	FALSE	TRUE	FALSE	FALSE	FALSE	0.03	0.15	0.45	0.05	0.27	0.09	0	0	0	0	0	0.18	Group 1	6.4	1.5e-08	2.6e-07	4	0.001	0.013	0.8	0.33	0.41	-0.77	0.56	0.77	0.58	0.56	0.68	2.1	0.086	0.11	300.841	1628.31	4540.68	120.434	2604.72	1597.38
THO complex subunit 2, putative	PF3D7_1249800	PFL2390ce1s3	Sporozoites & Blood Stages	TRUE	FALSE	TRUE	TRUE	FALSE	TRUE	TRUE	FALSE	TRUE	0	0.24	0.39	0.09	0.36	0.27	0.02	0.11	0	0.11	0.18	0.25	Group 1	4.7	4e-06	8.7e-06	3.4	0.0013	0.014	0.36	0.57	0.66	-2.4	0.1	0.25	0.13	0.83	0.91	2.4	0.036	0.051	264.263	1580.26	4740.45	572.903	2360.66	2056.31
E3 ubiquitin-protein ligase, putative	PF3D7_0707700	PF07_0026.1o1	Sporozoites & Blood Stages	TRUE	TRUE	TRUE	TRUE	TRUE	TRUE	TRUE	FALSE	FALSE	0.12	0.3	0.58	0.14	0.41	0.32	0.09	0.09	0	0.11	0.12	0.31	Group 1	3.8	2.3e-06	5.4e-06	1.8	0.088	0.14	-0.82	0.65	0.75	-2.9	0.053	0.16	-1.4	0.41	0.53	1.2	0.14	0.16	821.969	2007.02	4766.55	515.666	2464.57	1559.8
signal recognition particle receptor subunit alpha, putative	PF3D7_1366600	PF13_0350	Sporozoites & Blood Stages	TRUE	FALSE	TRUE	TRUE	FALSE	TRUE	TRUE	FALSE	FALSE	0.06	0.12	0.52	0	0.27	0.36	0.04	0.04	0	0.05	0.06	0.24	Group 1	4.1	7.8e-07	2.5e-06	2.6	0.0052	0.023	1.3	0.016	0.029	-1.6	0.3	0.49	2.1	0.0089	0.022	2.2	0.0062	0.011	447.046	1433.26	4982.34	242.433	2537.95	1409.23
erythrocyte membrane protein 1, PfEMP1	PF3D7_1300100	MAL13P1.178-e2	No MS data	TRUE	FALSE	TRUE	TRUE	FALSE	TRUE	TRUE	FALSE	FALSE	0.03	0.18	0.39	0.05	0.27	0.27	0.02	0.02	0	0.05	0	0.2	Group 1	6.5	2.4e-08	3.8e-07	4.9	0.00017	0.0074	-0.15	0.86	0.89	-2.1	0.11	0.25	-0.41	0.66	0.77	1.4	0.21	0.24	282.146	1323.22	4987.75	394.476	3068.45	1666.64
SET domain protein, putative	PF3D7_0629700	PFF1440w-s3	Sporozoites & Blood Stages	TRUE	FALSE	TRUE	TRUE	FALSE	TRUE	TRUE	FALSE	FALSE	0.03	0.18	0.42	0	0.18	0.18	0.02	0.02	0	0.05	0	0.18	Group 1	6.7	1.4e-08	2.6e-07	3.7	0.0032	0.02	2.1	0.022	0.038	-0.35	0.88	0.96	2.2	0.069	0.13	3.5	0.0052	0.0091	258.426	1523.56	5131.38	76.2625	2877.38	1003.61
conserved membrane protein, unknown function	PF3D7_1133100	PF11_0341-e1s2	No MS data	TRUE	FALSE	TRUE	TRUE	FALSE	TRUE	TRUE	FALSE	FALSE	0.03	0.15	0.48	0.09	0.27	0.23	0.02	0.02	0	0.05	0	0.21	Group 1	5.8	1.4e-07	7.1e-07	1.9	0.11	0.17	0.14	0.74	0.81	0.063	0.91	0.97	-0.35	0.83	0.91	0.75	0.42	0.45	322.527	1382.9	5168.28	275.066	2711.5	1235.77
conserved Plasmodium protein, unknown function	PF3D7_0906200	PFI0305c.1o1	Sporozoite	TRUE	FALSE	TRUE	TRUE	FALSE	TRUE	TRUE	FALSE	FALSE	0.06	0.15	0.45	0.05	0.32	0.23	0.04	0.04	0	0.05	0.06	0.22	Group 1	7.6	1.5e-10	1.8e-08	4.9	5.4e-05	0.0052	1.9	0.029	0.049	0.72	0.58	0.78	0.91	0.4	0.53	3.8	0.0023	0.0044	286.709	1186.97	5212.46	179.417	2725.57	1214.77
NOT family protein, putative	PF3D7_1417200	PF14_0170e1s4	Sporozoites & Blood Stages	TRUE	TRUE	TRUE	TRUE	FALSE	TRUE	TRUE	FALSE	TRUE	0.12	0.21	0.55	0.09	0.36	0.27	0.09	0.11	0.18	0.11	0.06	0.28	Group 1	3.3	3.6e-06	7.8e-06	2.4	0.0077	0.026	0.03	0.69	0.78	-2.3	0.23	0.42	0.72	0.37	0.51	0.78	0.45	0.47	956.285	1943.06	5247.55	584.223	2237.69	1385.26
E3 ubiquitin-protein ligase, putative	PF3D7_0826100	MAL8P1.23-s1	No MS data	TRUE	FALSE	TRUE	TRUE	FALSE	TRUE	TRUE	FALSE	FALSE	0.06	0.15	0.48	0.05	0.36	0.27	0.02	0	0	0	0	0.22	Group 1	5.1	2.3e-07	9.8e-07	2.3	0.02	0.048	0.084	0.85	0.89	-2.7	0.081	0.21	0.14	0.85	0.92	1.8	0.14	0.16	552.656	1386.89	5323.3	304.203	2658.79	1688.68
dynein heavy chain, putative	PF3D7_1023100	PF10_0224	Sporozoites & Blood Stages	TRUE	TRUE	TRUE	TRUE	FALSE	TRUE	TRUE	FALSE	TRUE	0.12	0.24	0.52	0.09	0.41	0.27	0.04	0.19	0.18	0.21	0.18	0.31	Group 1	5.2	1.1e-06	3.1e-06	2.4	0.037	0.073	2.3	0.016	0.029	0.68	0.72	0.86	2.4	0.069	0.13	3.3	0.011	0.018	983.218	2421.62	5328.21	358.257	1901.23	1305.14
asparagine-rich antigen Pfa55-14	PF3D7_0809200	PF08_0102e1s2	Sporozoites & Blood Stages	TRUE	FALSE	TRUE	TRUE	FALSE	TRUE	TRUE	FALSE	FALSE	0.09	0.21	0.55	0.05	0.27	0.27	0.02	0.06	0	0	0.18	0.25	Group 1	5.6	1.8e-07	8.4e-07	2.9	0.019	0.047	-1.4	0.15	0.21	-3.7	0.016	0.06	-2.3	0.059	0.11	1.1	0.3	0.33	521.048	1801.03	5399.59	230.216	2656.97	1095.46
conserved Plasmodium membrane protein, unknown function	PF3D7_0725100	MAL7P1.138e1s1	Sporozoites & Blood Stages	TRUE	FALSE	TRUE	TRUE	TRUE	TRUE	TRUE	FALSE	TRUE	0.09	0.27	0.55	0.14	0.32	0.23	0.06	0.13	0	0.05	0.29	0.29	Group 1	4.9	1.1e-07	6.4e-07	1.9	0.07	0.12	1.1	0.1	0.15	-0.47	0.78	0.87	0.19	0.64	0.75	3.2	0.0031	0.0058	587.665	2238.27	5554.54	489.919	3005.74	2294.23
conserved Plasmodium protein, unknown function	PF3D7_0713900	PF07_0053e1s3	Blood Stages	TRUE	FALSE	TRUE	TRUE	FALSE	TRUE	TRUE	FALSE	FALSE	0.09	0.18	0.52	0.05	0.36	0.23	0.04	0.06	0	0	0.18	0.25	Group 1	6.4	5.4e-09	1.6e-07	3.6	0.0028	0.02	0.78	0.34	0.42	-0.72	0.62	0.81	-0.0054	0.94	0.95	2.6	0.03	0.044	445.732	2123.25	5581.14	411.173	2860.66	1835.14
phosphoglycerate mutase, putative	PF3D7_0310300	PFC0430we1s1	Sporozoites & Blood Stages	TRUE	FALSE	TRUE	TRUE	FALSE	TRUE	TRUE	FALSE	FALSE	0.06	0.12	0.58	0.05	0.41	0.32	0.04	0.06	0.09	0.05	0.06	0.27	Group 1	5	5.4e-07	1.8e-06	2.9	0.009	0.029	1.6	0.035	0.058	1.6	0.31	0.52	-0.22	0.81	0.9	3.6	0.0018	0.0036	447.392	1333.32	5635.59	367.666	2849.35	1575.45
conserved Plasmodium protein, unknown function	PF3D7_1110100	PF11_0107.3o3	Sporozoites & Blood Stages	TRUE	FALSE	TRUE	TRUE	FALSE	TRUE	TRUE	FALSE	TRUE	0.06	0.3	0.48	0.05	0.5	0.36	0.06	0.15	0.09	0.11	0.24	0.33	Group 1	5.6	2.7e-08	3.8e-07	3.1	0.004	0.022	2.4	0.0032	0.0065	1.1	0.34	0.54	2	0.057	0.11	3.6	0.0022	0.0043	673.681	2401.07	5802.07	357.424	2865.26	2623.41
cytoplasmic tRNA 2-thiolation protein 1, putative	PF3D7_0612600	PFF0610c.1o1	No MS data	TRUE	TRUE	TRUE	TRUE	TRUE	TRUE	TRUE	FALSE	FALSE	0.12	0.18	0.48	0.14	0.36	0.41	0.02	0.04	0	0.05	0.06	0.26	Group 1	5.5	1.6e-06	4e-06	4.4	0.00066	0.011	-1.3	0.19	0.26	-2.5	0.11	0.25	-1.6	0.21	0.31	-0.21	0.98	0.98	673.925	1893.7	5886.69	996.782	4712.67	2342.65
U3 small nucleolar RNA-associated protein 12, putative	PF3D7_1448000	PF14_0456e2s2	Sporozoites & Blood Stages	TRUE	FALSE	TRUE	TRUE	FALSE	TRUE	TRUE	FALSE	TRUE	0.09	0.24	0.52	0.09	0.27	0.27	0.09	0.13	0	0.16	0.18	0.27	Group 1	4.4	1.8e-06	4.4e-06	2.2	0.037	0.073	-0.56	0.73	0.8	-1.9	0.16	0.32	-1.8	0.39	0.52	1.6	0.19	0.22	671.885	2342.88	5903.88	377.96	3254.44	2442.89
26S proteasome regulatory subunit RPN2, putative	PF3D7_1466300	PF14_0632-e1s1	Sporozoites & Blood Stages	TRUE	FALSE	TRUE	TRUE	TRUE	TRUE	TRUE	FALSE	FALSE	0.06	0.27	0.52	0.14	0.36	0.32	0.02	0.06	0	0.11	0.06	0.28	Group 1	4.2	1.5e-06	3.9e-06	1.5	0.072	0.12	-0.78	0.55	0.64	-3.3	0.055	0.16	-0.32	0.61	0.73	0.36	0.41	0.44	687.177	2755.21	6090.87	523.128	3254.03	2673.59
transcription elongation factor s-II, putative	PF3D7_0714500	PF07_0057.1o1	Sporozoites & Blood Stages	TRUE	FALSE	TRUE	TRUE	FALSE	TRUE	TRUE	FALSE	FALSE	0.03	0.15	0.58	0	0.32	0.36	0.04	0.02	0	0	0.06	0.25	Group 1	7.4	4.1e-10	2.5e-08	4.7	0.00052	0.011	3.2	0.00039	0.00094	1.4	0.27	0.46	3.5	0.0042	0.011	4.1	0.001	0.0023	345.837	1560.7	6397.92	91.7556	3702.58	1947.58
RNA pseudouridylate synthase, putative	PF3D7_0511500	PFE0570w-s3	Sporozoites & Blood Stages	TRUE	FALSE	TRUE	TRUE	FALSE	TRUE	TRUE	FALSE	TRUE	0.06	0.18	0.55	0.05	0.32	0.27	0.04	0.11	0	0.11	0.18	0.27	Group 1	5.7	2.8e-07	1.1e-06	3.7	0.0035	0.02	1.2	0.17	0.24	-0.96	0.74	0.86	1.5	0.24	0.35	2.2	0.091	0.11	505.668	1598.22	6516.12	257.807	4178.85	2084.48
conserved Plasmodium protein, unknown function	PF3D7_0108300	PFA0410w-s3	Sporozoites & Blood Stages	TRUE	FALSE	TRUE	TRUE	FALSE	TRUE	TRUE	FALSE	FALSE	0	0.15	0.52	0.05	0.32	0.18	0.04	0.02	0	0	0.06	0.22	Group 1	7	1.9e-09	7.4e-08	4	0.00096	0.013	-0.24	0.87	0.89	-2.4	0.093	0.23	-1.2	0.36	0.49	2.3	0.069	0.09	291.487	1377.09	6699	255.509	2601.48	974.996
conserved Plasmodium protein, unknown function	PF3D7_0713900	PF07_0053e1s4	Blood Stages	TRUE	FALSE	TRUE	TRUE	FALSE	TRUE	TRUE	FALSE	FALSE	0.03	0.24	0.55	0.05	0.36	0.36	0.02	0.04	0	0	0.12	0.28	Group 1	5.1	8.2e-06	1.6e-05	3.3	0.0045	0.022	0.61	0.43	0.52	-0.14	0.99	1	-0.044	0.91	0.94	1.8	0.099	0.12	442.888	2262.64	6839.21	256.192	3691.66	2617.17
conserved Plasmodium membrane protein, unknown function	PF3D7_1233400	PFL1610c_1o4	Blood Stages	TRUE	TRUE	TRUE	TRUE	FALSE	TRUE	TRUE	FALSE	FALSE	0.15	0.33	0.45	0.05	0.27	0.27	0	0.06	0.09	0	0.12	0.26	Group 1	4.7	0.0001	0.00017	2.4	0.062	0.11	0.89	0.36	0.44	0.6	0.76	0.87	-0.28	0.91	0.94	2.4	0.09	0.11	775.061	3018.41	6865.4	402.17	3515.99	3506.33
E3 ubiquitin-protein ligase, putative	PF3D7_0826100	MAL8P1.23-s8	No MS data	TRUE	FALSE	TRUE	TRUE	FALSE	TRUE	TRUE	FALSE	FALSE	0.06	0.24	0.61	0.09	0.45	0.41	0.04	0.06	0	0.05	0.12	0.32	Group 1	5.8	3.2e-08	4e-07	3	0.0056	0.023	-0.18	0.84	0.88	-2.6	0.11	0.25	-1	0.3	0.42	2.3	0.057	0.076	611.279	2238.14	6871.42	265.473	3775.8	2710.89
transcription factor with AP2 domain(s)	PF3D7_1466400	PF14_0633e1s1	No MS data	TRUE	TRUE	TRUE	TRUE	FALSE	TRUE	TRUE	FALSE	TRUE	0.21	0.27	0.61	0.09	0.5	0.41	0.09	0.17	0	0.21	0.24	0.36	Group 1	3.5	5.9e-08	5.2e-07	2	0.0051	0.023	0.91	0.014	0.025	-0.61	0.97	1	1	0.04	0.08	1.8	0.0087	0.014	1039.75	2170.79	6954.98	521.051	3930.46	2627.2
conserved Plasmodium protein, unknown function	PF3D7_1448500	PF14_0463	Sporozoites & Blood Stages	TRUE	TRUE	TRUE	TRUE	FALSE	TRUE	TRUE	FALSE	TRUE	0.12	0.24	0.61	0	0.32	0.36	0.04	0.17	0	0.21	0.24	0.32	Group 1	5	1.1e-07	6.4e-07	2.2	0.039	0.075	1.7	0.0082	0.016	-2.6	0.17	0.34	2.8	0.0033	0.0091	3.3	0.0019	0.0039	756.646	2104.17	7044.74	248.821	3825.51	2258.36
conserved Plasmodium protein, unknown function	PF3D7_1321100	MAL13P1.114e3s1	Sporozoites & Blood Stages	TRUE	TRUE	TRUE	TRUE	FALSE	TRUE	TRUE	TRUE	TRUE	0.12	0.27	0.58	0.05	0.45	0.36	0.11	0.15	0	0.21	0.18	0.34	Group 1	4.5	4.4e-07	1.5e-06	2.5	0.0041	0.022	0.12	0.38	0.47	-4.4	0.0044	0.02	1.5	0.083	0.15	1.5	0.043	0.061	807.86	2126.66	7162.6	446.132	4135.25	2071.31
conserved Plasmodium membrane protein, unknown function	PF3D7_0404600	PFD0225w-s5	Sporozoites & Blood Stages	TRUE	TRUE	TRUE	TRUE	TRUE	TRUE	TRUE	FALSE	FALSE	0.15	0.27	0.55	0.18	0.45	0.45	0.04	0.09	0	0.16	0.06	0.32	Group 1	4.8	9e-07	2.8e-06	2.8	0.0089	0.029	-1.4	0.16	0.23	-3.3	0.034	0.11	-0.76	0.54	0.67	-0.83	0.66	0.68	1023.61	2943.91	7321.95	596.946	4618.11	3114.98
protein TSSC1, putative	PF3D7_1221600	PFL1040w.1o1	Blood Stages	TRUE	TRUE	TRUE	TRUE	FALSE	TRUE	TRUE	FALSE	TRUE	0.12	0.3	0.58	0.05	0.41	0.36	0.04	0.11	0	0.05	0.24	0.32	Group 1	6.5	8.8e-08	5.7e-07	3.4	0.0064	0.024	0.94	0.28	0.35	-2	0.21	0.4	0.88	0.45	0.57	2.9	0.025	0.037	1016.76	2904.61	7474.36	125.048	4372.29	2802.52
kinesin-8, putative	PF3D7_0111000	PFA0535ce1s2	Sporozoites & Blood Stages	TRUE	FALSE	TRUE	TRUE	FALSE	TRUE	TRUE	FALSE	FALSE	0.06	0.21	0.48	0.05	0.27	0.27	0.02	0.06	0	0.11	0.06	0.24	Group 1	6.7	1.4e-08	2.6e-07	3.5	0.0071	0.026	0.37	0.69	0.77	-1.7	0.24	0.43	0.24	0.85	0.92	1.9	0.15	0.17	413.148	2812.64	7482	173.638	3674.12	1913.37
nicotinamidase, putative	PF3D7_0320500	PFC0910w.1o1	Blood Stages	TRUE	TRUE	TRUE	TRUE	FALSE	TRUE	TRUE	FALSE	FALSE	0.12	0.3	0.55	0.09	0.27	0.23	0.02	0.09	0	0.05	0.18	0.27	Group 1	5.5	3.2e-06	7.3e-06	3.1	0.015	0.041	-0.57	0.59	0.68	-2.7	0.082	0.21	-1.9	0.12	0.2	2.3	0.065	0.086	1295.03	3395.26	7628.3	356.685	3063.5	2868.77
liver specific protein 1, putative	PF3D7_1418100	PF14_0179-s3	Sporozoites & Blood Stages	TRUE	FALSE	TRUE	TRUE	TRUE	TRUE	TRUE	FALSE	FALSE	0.06	0.33	0.55	0.18	0.45	0.55	0.02	0.06	0	0	0.18	0.34	Group 1	4.3	1.2e-06	3.3e-06	3.3	0.0018	0.015	-2.4	0.043	0.069	-3.7	0.042	0.13	-3.1	0.022	0.048	-0.77	0.95	0.95	951.315	3612.35	7801.4	972.731	6188.02	4649.93
conserved Plasmodium protein, unknown function	PF3D7_0302800	PFC0130ce1s1	Sporozoites & Blood Stages	TRUE	TRUE	TRUE	TRUE	TRUE	TRUE	TRUE	FALSE	TRUE	0.12	0.21	0.64	0.18	0.45	0.45	0.09	0.17	0.18	0.11	0.24	0.36	Group 1	4.5	2e-07	9.1e-07	3.5	0.0011	0.013	1.1	0.063	0.097	-0.18	0.9	0.97	0.42	0.39	0.52	2.6	0.0082	0.014	761.807	2637.88	7857.37	513.699	4918.33	2529.54
GTP-binding protein, putative	PF3D7_1411600	PF14_0114.1o1	No MS data	TRUE	TRUE	TRUE	TRUE	FALSE	TRUE	TRUE	TRUE	TRUE	0.15	0.3	0.58	0.09	0.41	0.36	0.11	0.15	0	0.16	0.24	0.34	Group 1	4.7	3.3e-07	1.2e-06	2.2	0.068	0.12	0.71	0.42	0.51	-1.7	0.17	0.34	0.74	0.48	0.61	2.2	0.06	0.079	904.25	2710.82	8029.67	422.475	4596.28	3678.76
histone acetyltransferase GCN5	PF3D7_0823300	PF08_0034e1s1	Sporozoites & Blood Stages	TRUE	FALSE	TRUE	TRUE	FALSE	TRUE	TRUE	FALSE	FALSE	0.03	0.15	0.58	0	0.32	0.36	0.02	0.02	0	0	0.06	0.25	Group 1	8.3	1e-11	2.4e-09	5.1	6.4e-05	0.0052	1.9	0.015	0.027	0.58	0.44	0.65	1.2	0.21	0.31	3.6	0.0021	0.0042	226.534	1815.64	8208.48	51.5628	3572.6	1658.46
cytosolic iron-sulfur protein assembly protein 1, putative	PF3D7_1209400	PFL0470we1s1	Sporozoites & Blood Stages	TRUE	TRUE	TRUE	TRUE	TRUE	TRUE	TRUE	FALSE	TRUE	0.18	0.33	0.64	0.14	0.41	0.41	0.09	0.17	0.09	0.16	0.24	0.37	Group 1	3.9	6.8e-06	1.4e-05	2	0.034	0.072	1.2	0.061	0.094	0.46	0.63	0.81	0.99	0.18	0.28	2	0.059	0.079	1145.85	3116.43	8506.48	638.706	5176.51	3603.94
acyl-CoA synthetase	PF3D7_1238800	PFL1880we1s1	Sporozoites & Blood Stages	TRUE	TRUE	TRUE	TRUE	FALSE	TRUE	TRUE	FALSE	TRUE	0.12	0.27	0.64	0.05	0.5	0.36	0.06	0.11	0.09	0.11	0.12	0.34	Group 1	4.7	4.1e-08	4.2e-07	2.9	0.013	0.036	0.5	0.54	0.64	-0.53	0.62	0.81	-0.14	0.88	0.93	1.9	0.078	0.1	867.823	2061.62	8575.66	456.825	4820.37	2995.04
conserved Plasmodium protein, unknown function	PF3D7_0615800	PFF0765c_2o3	Sporozoites & Blood Stages	TRUE	FALSE	TRUE	TRUE	FALSE	TRUE	TRUE	FALSE	FALSE	0.06	0.3	0.55	0	0.32	0.32	0.06	0.04	0	0	0.12	0.28	Group 1	6.5	4.5e-08	4.3e-07	4.1	0.00057	0.011	-0.31	0.84	0.88	-1.7	0.35	0.55	-1.1	0.37	0.51	1.5	0.21	0.24	438.972	2875.12	8658.8	129.738	3896.2	2104.92
activator of Hsp90 ATPase	PF3D7_0306200	PFC0270w_5o5	Sporozoites & Blood Stages	TRUE	TRUE	TRUE	TRUE	FALSE	TRUE	TRUE	FALSE	TRUE	0.15	0.36	0.48	0.09	0.23	0.23	0.02	0.19	0.09	0.26	0.18	0.3	Group 1	5.4	7.8e-06	1.5e-05	2.8	0.062	0.11	0.25	0.76	0.83	-0.58	0.75	0.87	0.52	0.74	0.84	0.49	0.63	0.65	1300.83	4207.62	9149.87	608.447	4822.83	4346.44
transcription factor with AP2 domain(s)	PF3D7_1139300	PF11_0404e2s3	No MS data	TRUE	FALSE	TRUE	TRUE	TRUE	TRUE	TRUE	FALSE	FALSE	0.06	0.24	0.64	0.18	0.55	0.45	0.02	0.06	0	0.05	0.12	0.34	Group 1	5.1	1.2e-06	3.3e-06	3.8	0.0015	0.014	-1.4	0.22	0.29	-4	0.012	0.046	-1.5	0.24	0.35	0.48	0.44	0.46	732.605	3034.53	9153.74	686.759	5805.42	4214.09
conserved Plasmodium protein, unknown function	PF3D7_1468100	PF14_0649-e2s1	Sporozoites & Blood Stages	TRUE	FALSE	TRUE	TRUE	TRUE	TRUE	TRUE	TRUE	TRUE	0.09	0.3	0.64	0.23	0.59	0.55	0.11	0.15	0	0.05	0.35	0.4	Group 1	4.9	9.4e-07	2.9e-06	3	0.0031	0.02	0.98	0.17	0.23	-1.3	0.53	0.75	1.7	0.13	0.21	1.6	0.11	0.13	1015.17	3863.96	9525.85	913.939	6418.99	4773.82
erythrocyte membrane protein 1, PfEMP1	PF3D7_1100200	PF11_0008 Duplicate	Sporozoites & Blood Stages	TRUE	TRUE	TRUE	TRUE	FALSE	TRUE	TRUE	FALSE	FALSE	0.12	0.24	0.64	0.05	0.5	0.45	0.06	0.06	0	0.05	0.12	0.34	Group 1	5.1	1.2e-07	6.7e-07	3	0.0059	0.023	0.36	0.7	0.78	-1.3	0.33	0.54	0.3	0.79	0.88	1.5	0.22	0.25	905.57	2543.37	9544.14	483.784	5670.16	3364.32
conserved Plasmodium protein, unknown function	PF3D7_1403300	PF14_0031e4s2	No MS data	TRUE	FALSE	TRUE	TRUE	FALSE	TRUE	TRUE	FALSE	TRUE	0.09	0.21	0.58	0.09	0.55	0.41	0.06	0.15	0	0.11	0.29	0.34	Group 1	5.9	3.6e-08	4.2e-07	3.8	0.0014	0.014	1.6	0.051	0.081	-1.4	0.37	0.57	2.3	0.063	0.12	2.9	0.011	0.018	784.377	2449.5	10469.5	432.65	5830.99	3966.52
cysteine repeat modular protein 1	PF3D7_0911300	PFI0550w-e1s2	Sporozoites & Blood Stages	TRUE	TRUE	TRUE	TRUE	TRUE	TRUE	TRUE	FALSE	TRUE	0.21	0.24	0.64	0.18	0.45	0.41	0.09	0.17	0	0.11	0.35	0.36	Group 1	6	9.1e-08	5.7e-07	3.6	0.0058	0.023	0.45	0.51	0.6	-0.79	0.63	0.81	-0.1	1	1	1.9	0.093	0.11	1168.16	2536.81	10760.6	513.623	6356.36	4655.64
conserved Plasmodium protein, unknown function	PF3D7_0503900	PFE0190c.2o2	Blood Stages	TRUE	TRUE	TRUE	TRUE	TRUE	TRUE	TRUE	TRUE	TRUE	0.21	0.39	0.73	0.23	0.5	0.45	0.13	0.21	0	0.26	0.29	0.43	Group 1	3.6	3.2e-06	7.3e-06	1.9	0.03	0.065	-0.59	0.75	0.82	-2.2	0.062	0.18	-0.27	0.87	0.93	0.12	0.53	0.56	2039.75	4501.03	10850.3	1310.92	6769.14	4897.16
[truncated: 5 more columns]
